# Supplementary material for: Intracellular artificial supramolecules based on de novo designed Y15 peptides
Source: Nat Commun. 2021 Jun 7;12:3412. doi: 10.1038/s41467-021-23794-6 (PMC8185068; doi:10.1038/s41467-021-23794-6)
Supplement: Supplementary file 4 — Source Data [file 41467_2021_23794_MOESM4_ESM.xlsx]

## Sheet: Fig.1c
Fig. 1d
Wavelength / nm	Blank	Y9	Y11	Y13	Y15	Y15(K9P)
450	3.979	4.999	4.043	17.7	23.01	4.361
450.2	3.067	4.171	3.208	15.09	20.88	3.369
450.4	2.29	3.357	2.53	12.88	19.08	2.612
450.6	1.741	2.732	1.965	11.02	17.66	1.966
450.8	1.214	2.211	1.562	9.54	16.73	1.52
451	0.87	1.828	1.192	8.281	15.92	1.032
451.2	0.562	1.476	0.964	7.301	15.32	0.747
451.4	0.334	1.24	0.856	6.721	14.99	0.495
451.6	0.201	1.084	0.823	6.211	14.89	0.29
451.8	0.151	0.968	0.79	5.851	14.91	0.185
452	0.096	0.833	0.815	5.617	15.09	0.064
452.2	0.112	0.736	0.917	5.393	15.17	-0.088
452.4	0.203	0.689	0.89	5.218	15.53	-0.127
452.6	0.298	0.694	0.913	5.132	16.02	-0.135
452.8	0.336	0.707	0.902	5.255	16.46	-0.206
453	0.334	0.703	0.906	5.271	17.01	-0.17
453.2	0.298	0.663	0.952	5.301	17.32	-0.299
453.4	0.216	0.698	0.923	5.357	17.68	-0.266
453.6	0.123	0.739	0.959	5.423	17.86	-0.279
453.8	0.148	0.707	0.963	5.376	18.04	-0.285
454	0.139	0.858	0.952	5.46	18.41	-0.396
454.2	0.263	1.065	0.85	5.575	18.83	-0.437
454.4	0.355	1.087	0.835	5.684	19.33	-0.509
454.6	0.369	1.323	0.813	5.762	19.66	-0.447
454.8	0.407	1.318	0.713	5.8	20.03	-0.408
455	0.419	1.336	0.807	5.991	20.34	-0.473
455.2	0.328	1.317	0.901	6.2	20.8	-0.443
455.4	0.318	1.289	0.971	6.224	21.47	-0.528
455.6	0.292	1.212	1.006	6.366	21.45	-0.478
455.8	0.309	1.182	1.039	6.63	21.87	-0.443
456	0.357	1.129	1.041	6.778	22.19	-0.452
456.2	0.319	1.125	1.077	6.739	22.6	-0.471
456.4	0.384	1.192	1.053	6.835	23.15	-0.402
456.6	0.405	1.216	1.044	6.994	23.6	-0.367
456.8	0.381	1.291	1.136	7.082	24.19	-0.28
457	0.312	1.351	1.245	7.464	24.85	-0.093
457.2	0.276	1.253	1.337	7.735	25.19	0.007
457.4	0.354	1.183	1.396	7.991	25.94	0.112
457.6	0.35	1.224	1.401	8.21	26.33	0.186
457.8	0.383	1.25	1.372	8.361	26.92	0.324
458	0.373	1.318	1.459	8.58	27.39	0.25
458.2	0.384	1.252	1.483	8.718	27.99	0.214
458.4	0.429	1.285	1.476	8.777	28.76	0.226
458.6	0.54	1.211	1.653	8.899	29.21	0.181
458.8	0.567	1.12	1.731	9.237	29.62	0.179
459	0.668	1.092	1.849	9.273	30.1	0.244
459.2	0.727	1.076	1.932	9.487	30.66	0.258
459.4	0.937	1.187	2.054	9.498	31.29	0.228
459.6	0.992	1.155	2.174	9.568	31.87	0.316
459.8	1.03	1.275	2.124	9.65	32.59	0.28
460	1.182	1.289	2.21	9.715	33.73	0.203
460.2	1.268	1.354	2.249	9.966	34.72	0.262
460.4	1.291	1.38	2.205	10.15	34.78	0.198
460.6	1.303	1.465	2.199	10.23	35.54	0.21
460.8	1.316	1.451	2.135	10.32	35.9	0.299
461	1.232	1.565	2.173	10.48	36.36	0.255
461.2	1.202	1.764	2.244	10.61	37.02	0.22
461.4	1.207	1.923	2.286	10.69	37.89	0.146
461.6	1.301	2.028	2.278	10.83	38.25	0.116
461.8	1.247	2.114	2.351	11.01	39.18	0.294
462	1.211	2.19	2.395	11.32	39.78	0.294
462.2	1.189	2.152	2.368	11.55	40.35	0.309
462.4	1.233	2.22	2.445	11.68	40.69	0.336
462.6	1.233	2.232	2.415	11.9	41.18	0.402
462.8	1.187	2.224	2.402	12.15	41.55	0.365
463	1.315	2.139	2.373	12.22	42.17	0.403
463.2	1.426	2.06	2.418	12.19	43.11	0.502
463.4	1.411	2.125	2.458	12.44	43.88	0.516
463.6	1.459	2.124	2.471	12.51	44.11	0.592
463.8	1.385	2.086	2.522	12.85	44.5	0.695
464	1.34	1.992	2.525	13.21	44.69	0.825
464.2	1.478	1.96	2.621	13.51	45.79	0.913
464.4	1.501	2.074	2.669	13.79	46.32	0.932
464.6	1.52	1.955	2.614	13.85	46.92	1.062
464.8	1.536	2.08	2.667	13.84	47.48	1.084
465	1.577	2.094	2.795	14.06	47.86	1.209
465.2	1.685	2.175	2.86	14.13	48.39	1.241
465.4	1.612	2.112	2.852	14.51	49.12	1.207
465.6	1.609	2.027	3.047	14.58	50.39	1.237
465.8	1.62	1.984	3.223	14.58	51.04	1.305
466	1.699	1.93	3.367	14.72	51.31	1.337
466.2	1.871	1.982	3.448	15.08	52.05	1.299
466.4	1.996	2.084	3.494	15.33	52.82	1.246
466.6	2.091	2.1	3.504	15.37	53.45	1.252
466.8	2.086	2.192	3.529	15.46	53.85	1.305
467	2.148	2.182	3.618	15.53	54.6	1.228
467.2	2.211	2.187	3.583	15.59	55.79	1.11
467.4	2.146	2.268	3.562	15.63	56.17	1.119
467.6	2.125	2.235	3.677	15.61	57.23	1.056
467.8	2.098	2.358	3.673	15.83	57.32	1.149
468	2.128	2.447	3.76	16.13	57.64	1.069
468.2	2.115	2.551	3.711	16.49	58.37	1.057
468.4	2.19	2.541	3.587	16.44	58.9	1.049
468.6	2.354	2.714	3.481	16.8	59.59	1.065
468.8	2.351	2.725	3.66	17	60.77	1.112
469	2.339	2.85	3.732	17.15	60.92	1.141
469.2	2.39	2.836	3.744	17.14	61.05	1.156
469.4	2.347	2.778	3.699	17.34	62.09	1.13
469.6	2.332	2.819	3.664	17.4	63.05	1.143
469.8	2.332	2.726	3.61	17.59	63.32	1.145
470	2.289	2.731	3.677	17.81	63.7	1.192
470.2	2.309	2.776	3.804	17.61	63.96	1.143
470.4	2.289	2.787	3.757	18.14	64.59	1.226
470.6	2.225	2.863	3.812	18.46	65.39	1.375
470.8	2.27	2.861	3.816	18.57	66.39	1.406
471	2.308	2.777	3.869	18.55	67.45	1.477
471.2	2.269	2.702	3.708	18.74	68.27	1.581
471.4	2.268	2.657	3.829	18.9	68.44	1.607
471.6	2.171	2.556	3.897	19.21	68.25	1.655
471.8	2.219	2.534	3.94	19.21	69.08	1.713
472	2.301	2.545	4.068	19.29	68.97	1.744
472.2	2.352	2.572	4.044	19.29	70.05	1.717
472.4	2.365	2.604	4.17	19.51	70.54	1.802
472.6	2.337	2.544	4.394	19.75	70.8	1.823
472.8	2.289	2.532	4.356	20.06	71.02	1.783
473	2.37	2.5	4.337	20.03	72	1.798
473.2	2.486	2.511	4.457	19.95	71.94	1.721
473.4	2.573	2.479	4.592	20.08	73.1	1.68
473.6	2.733	2.526	4.671	20.11	73.91	1.595
473.8	2.834	2.571	4.638	20.51	74.24	1.506
474	2.865	2.618	4.679	20.62	74.28	1.562
474.2	2.797	2.493	4.573	20.44	75.23	1.5
474.4	2.83	2.454	4.489	20.54	75.36	1.58
474.6	2.781	2.504	4.523	20.37	76.62	1.552
474.8	2.761	2.561	4.656	20.45	77.3	1.567
475	2.74	2.65	4.767	20.74	77.61	1.522
475.2	2.666	2.808	4.772	20.9	78.21	1.571
475.4	2.606	2.905	4.632	20.56	78.57	1.539
475.6	2.622	3.001	4.501	20.58	78.55	1.55
475.8	2.583	3.031	4.608	20.56	78.84	1.605
476	2.575	3.075	4.508	20.79	78.58	1.605
476.2	2.508	3.148	4.536	20.83	78.89	1.595
476.4	2.412	3.111	4.561	21.14	79.84	1.64
476.6	2.377	3.036	4.509	21.1	79.73	1.674
476.8	2.278	2.957	4.536	21.13	79.4	1.723
477	2.314	2.871	4.598	21.27	78.97	1.688
477.2	2.412	2.862	4.491	21.27	80.01	1.681
477.4	2.453	2.835	4.508	21.6	80.24	1.694
477.6	2.439	2.951	4.471	21.59	80.4	1.687
477.8	2.272	2.943	4.443	21.74	80.89	1.792
478	2.301	2.853	4.448	21.93	81.15	1.829
478.2	2.276	2.868	4.362	21.69	80.82	1.837
478.4	2.289	2.892	4.456	21.65	80.96	1.873
478.6	2.338	2.882	4.493	21.95	81.8	1.869
478.8	2.317	2.859	4.596	22.3	81.98	1.86
479	2.316	2.871	4.602	22.19	81.82	1.863
479.2	2.35	2.833	4.573	21.82	81.66	1.773
479.4	2.403	2.737	4.581	21.71	82.49	1.866
479.6	2.461	2.745	4.565	21.89	83.53	1.845
479.8	2.481	2.681	4.702	22.13	83.51	1.896
480	2.547	2.652	4.837	22.2	84.07	1.989
480.2	2.591	2.648	4.871	22.2	84.21	2.013
480.4	2.736	2.753	5.036	22.28	84.57	2.018
480.6	2.782	2.688	5.004	22.15	84.98	2.049
480.8	2.917	2.65	5.015	21.99	84.94	1.941
481	2.707	2.578	5	22.03	85.58	2.055
481.2	2.736	2.682	5.026	22.26	85.36	2.094
481.4	2.81	2.636	4.883	22.53	85.9	2.15
481.6	2.745	2.63	4.906	22.32	85.62	2.115
481.8	2.673	2.652	4.863	22.05	85.69	2.092
482	2.61	2.731	4.886	22.23	86.04	1.991
482.2	2.652	2.897	4.92	22.33	86.22	1.907
482.4	2.698	3	4.92	22.21	86.04	1.868
482.6	2.682	3.089	4.822	22.21	86.07	1.822
482.8	2.606	3.079	4.843	22.01	85.43	1.763
483	2.573	3.097	4.814	22.27	85.8	1.758
483.2	2.463	3.124	4.838	22.43	85.47	1.76
483.4	2.495	3.122	4.827	22.39	85.72	1.826
483.6	2.38	3.014	4.742	22.22	85.37	1.877
483.8	2.379	2.93	4.68	22.46	85.38	1.959
484	2.458	2.828	4.729	22.3	85.98	1.908
484.2	2.438	2.88	4.755	22.3	86.22	1.876
484.4	2.39	2.884	4.611	22.17	85.35	1.911
484.6	2.349	2.841	4.558	22.14	85.76	1.925
484.8	2.328	2.858	4.625	22.36	85.38	2.041
485	2.209	2.83	4.677	22.43	85	2.07
485.2	2.137	2.769	4.738	22.17	85.09	2.14
485.4	2.128	2.713	4.728	22.13	84.93	2.185
485.6	2.161	2.757	4.803	22.28	85.23	2.23
485.8	2.219	2.712	4.645	22.52	85.67	2.218
486	2.275	2.753	4.675	22.35	86.27	2.247
486.2	2.334	2.675	4.544	22.39	86.81	2.198
486.4	2.334	2.591	4.704	22.2	86.93	2.18
486.6	2.303	2.609	4.789	22.15	86.64	2.176
486.8	2.327	2.591	4.889	22.11	87.11	2.092
487	2.308	2.556	5.099	22.29	86.57	2.041
487.2	2.286	2.515	5.035	22.02	86.65	2.073
487.4	2.409	2.421	4.953	22.26	86.86	1.982
487.6	2.527	2.443	4.925	22.16	86.62	1.85
487.8	2.663	2.355	4.962	22.08	86.63	1.81
488	2.707	2.243	4.912	22.02	86.42	1.723
488.2	2.746	2.258	4.877	21.9	86.64	1.713
488.4	2.716	2.367	4.973	21.76	87.22	1.644
488.6	2.607	2.433	5.021	21.65	86.74	1.69
488.8	2.593	2.428	4.999	21.53	86.43	1.714
489	2.592	2.595	5.044	21.93	86.87	1.695
489.2	2.607	2.691	5.077	21.75	87.6	1.71
489.4	2.515	2.803	4.988	21.43	86.75	1.682
489.6	2.495	2.91	4.97	21.64	85.98	1.644
489.8	2.421	3.012	4.85	21.21	85.36	1.554
490	2.387	2.99	4.783	21.31	84.96	1.669
490.2	2.356	3.032	4.842	21.66	84.5	1.699
490.4	2.38	3.019	4.794	21.66	84.97	1.729
490.6	2.326	3.033	4.743	21.49	84.6	1.673
490.8	2.323	2.988	4.636	21.25	85.15	1.676
491	2.345	2.964	4.707	21.55	85.06	1.697
491.2	2.328	2.947	4.679	21.46	85.45	1.642
491.4	2.321	2.895	4.624	21.13	86.01	1.639
491.6	2.213	2.763	4.69	20.92	85.3	1.73
491.8	2.251	2.768	4.641	20.93	85.26	1.735
492	2.084	2.768	4.652	21.03	85.26	1.799
492.2	2.084	2.766	4.592	21.18	84.37	1.828
492.4	2.13	2.741	4.558	21.31	83.69	2.03
492.6	2.013	2.695	4.538	21.41	83.82	2.06
492.8	2.132	2.754	4.57	21.55	83.66	2.098
493	2.108	2.645	4.516	21.35	83.62	2.074
493.2	2.112	2.708	4.469	21.32	83.44	1.955
493.4	2.248	2.701	4.624	21.13	83.56	1.897
493.6	2.167	2.615	4.739	20.85	83.23	1.886
493.8	2.239	2.593	4.681	20.69	83.3	1.916
494	2.23	2.528	4.738	20.55	82.74	1.905
494.2	2.274	2.553	4.813	20.21	82.15	1.874
494.4	2.44	2.568	4.77	20.19	81.71	1.868
494.6	2.626	2.506	4.787	20.15	81.97	1.794
494.8	2.701	2.398	4.778	20.2	81.41	1.812
495	2.64	2.38	4.856	20.34	81.63	1.79
495.2	2.687	2.366	4.772	20.33	82.32	1.72
495.4	2.636	2.467	4.629	20.2	81.3	1.697
495.6	2.486	2.386	4.622	20.32	81.5	1.63
495.8	2.467	2.46	4.507	20.2	81.82	1.642
496	2.491	2.516	4.545	19.98	82.17	1.595
496.2	2.462	2.667	4.573	19.75	82.01	1.615
496.4	2.467	2.766	4.559	19.61	81.54	1.553
496.6	2.464	2.973	4.429	19.42	80.98	1.512
496.8	2.473	3.112	4.37	19.63	80.39	1.424
497	2.371	3.119	4.258	19.71	80.1	1.431
497.2	2.36	3.06	4.238	19.52	79.15	1.386
497.4	2.207	3.029	4.259	19.47	78.78	1.357
497.6	2.22	3.024	4.248	19.46	79.12	1.303
497.8	2.176	2.968	4.106	19.46	79.15	1.392
498	2.169	2.877	4.167	19.27	80.44	1.457
498.2	2.178	2.968	4.109	19.52	79.57	1.504
498.4	2.077	2.994	4.073	19.44	78.45	1.573
498.6	2.076	2.936	4.01	19.58	78.37	1.64
498.8	2.075	2.921	3.979	19.56	77.86	1.673
499	1.98	2.786	4.037	19.71	77.61	1.727
499.2	1.951	2.737	4.03	19.66	77.77	1.846
499.4	1.874	2.79	4.025	19.55	77.57	1.914
499.6	2.037	2.735	4.004	19.59	77.41	1.951
499.8	2.06	2.818	4.097	19.81	77.09	1.895
500	1.972	2.723	4.194	19.63	76.83	1.885
500.2	2.045	2.741	4.251	19.33	76.93	1.87
500.4	2.047	2.658	4.239	19.05	77.21	1.875
500.6	2.074	2.644	4.308	18.91	76.63	1.939
500.8	2.032	2.569	4.353	18.98	76.91	1.865
501	2.11	2.542	4.437	18.77	76.14	1.804
501.2	2.285	2.506	4.6	18.9	77.28	1.681
501.4	2.395	2.467	4.46	19.03	76.96	1.768
501.6	2.517	2.523	4.54	18.94	75.42	1.586
501.8	2.649	2.506	4.496	18.7	74.79	1.592
502	2.57	2.425	4.585	18.71	74.38	1.529
502.2	2.513	2.474	4.554	18.4	74.6	1.584
502.4	2.45	2.518	4.49	18.28	73.99	1.554
502.6	2.459	2.532	4.347	18.15	73.99	1.524
502.8	2.469	2.534	4.197	18.1	73.86	1.517
503	2.496	2.613	4.249	18.34	73.06	1.426
503.2	2.479	2.663	4.155	18.12	73.29	1.446
503.4	2.349	2.697	3.981	17.96	73.14	1.43
503.6	2.243	2.765	3.942	17.92	72.83	1.315
503.8	2.221	2.927	3.889	17.58	72.82	1.311
504	2.092	2.921	3.851	17.64	71.66	1.345
504.2	2.118	2.892	3.915	17.62	71.93	1.422
504.4	2.05	2.829	3.919	17.44	71.4	1.354
504.6	2.073	2.721	3.905	17.65	71.33	1.313
504.8	2.137	2.675	3.934	17.63	70.61	1.257
505	2.077	2.595	3.898	17.54	70.19	1.302
505.2	2.021	2.576	3.819	17.49	69.49	1.247
505.4	2.071	2.592	3.777	17.47	69.37	1.346
505.6	2.033	2.637	3.846	17.57	70.24	1.415
505.8	1.827	2.617	3.778	17.48	69.24	1.508
506	1.883	2.652	3.599	17.47	69.3	1.566
506.2	1.857	2.591	3.642	17.53	69.65	1.688
506.4	1.875	2.528	3.613	17.68	68.69	1.786
506.6	1.808	2.374	3.691	17.47	68.18	1.817
506.8	1.788	2.325	3.71	17.74	68.55	1.789
507	1.724	2.245	3.739	17.66	68.1	1.787
507.2	1.676	2.297	3.747	17.4	68.1	1.785
507.4	1.684	2.299	3.826	17.25	67.63	1.764
507.6	1.66	2.251	3.89	16.91	67.41	1.734
507.8	1.708	2.16	3.915	16.79	66.73	1.795
508	1.819	2.051	4.035	16.77	66.39	1.746
508.2	1.803	2.041	4.004	16.72	65.77	1.732
508.4	2.048	2.043	3.915	16.5	65.64	1.661
508.6	2.209	2.077	3.896	16.55	65.85	1.511
508.8	2.312	2.166	3.825	16.44	65.36	1.516
509	2.387	2.19	3.867	16.24	64.86	1.498
509.2	2.468	2.154	3.799	16.2	64.82	1.404
509.4	2.322	2.186	3.853	16.15	65.06	1.417
509.6	2.155	2.313	3.936	16.02	64.82	1.398
509.8	2.071	2.302	3.892	16.15	64.83	1.443
510	2.034	2.294	3.805	16.21	64.62	1.361
510.2	2.032	2.343	3.883	15.94	64.38	1.222
510.4	2.027	2.426	3.813	15.74	64.74	1.216
510.6	2.066	2.548	3.749	16.06	64.19	1.172
510.8	1.967	2.534	3.611	15.89	64.2	1.164
511	1.885	2.644	3.535	15.54	64.1	1.159
511.2	1.835	2.571	3.57	15.55	63.62	1.139
511.4	1.742	2.539	3.67	15.37	63.21	1.226
511.6	1.682	2.454	3.574	15.27	61.92	1.278
511.8	1.644	2.432	3.412	15.01	61.77	1.351
512	1.572	2.404	3.278	14.86	61.83	1.317
512.2	1.461	2.427	3.168	14.9	61.53	1.334
512.4	1.385	2.426	3.154	14.89	60.82	1.366
512.6	1.364	2.424	3.063	14.58	60.13	1.435
512.8	1.356	2.412	3.066	14.68	59.71	1.456
513	1.327	2.352	3.016	14.47	59.67	1.569
513.2	1.351	2.296	2.952	14.55	59.49	1.632
513.4	1.328	2.228	3.026	14.71	59.19	1.699
513.6	1.291	2.146	3.042	14.62	58.96	1.721
513.8	1.347	2.158	3.031	14.57	58.69	1.653
514	1.291	2.134	3.075	14.65	58.34	1.662
514.2	1.303	2.104	3.018	14.36	58.15	1.642
514.4	1.281	2.056	3.058	14.18	58.03	1.554
514.6	1.371	2	3.101	14.07	57.67	1.525
514.8	1.343	1.847	3.141	14.02	56.95	1.51
515	1.371	1.751	3.181	13.99	56.83	1.488
515.2	1.442	1.754	3.167	14.13	56.34	1.436
515.4	1.58	1.747	3.25	13.97	55.86	1.389
515.6	1.745	1.725	3.253	13.6	55.58	1.361
515.8	1.877	1.768	3.23	13.4	55.57	1.295
516	1.876	1.722	3.093	13.31	54.99	1.118
516.2	1.853	1.736	2.946	13.31	54.8	1.108
516.4	1.858	1.743	2.921	13.33	54.72	1.156
516.6	1.85	1.7	2.94	13.27	54.3	1.119
516.8	1.805	1.826	2.996	13.09	53.87	1.201
517	1.76	1.828	3.027	13.07	53.77	1.233
517.2	1.672	1.831	2.903	12.98	53.17	1.137
517.4	1.729	1.888	2.79	12.77	53.4	1.086
517.6	1.606	1.847	2.603	12.63	52.97	0.967
517.8	1.624	1.953	2.59	12.57	53.1	0.93
518	1.542	2.001	2.487	12.47	52.78	0.861
518.2	1.491	1.933	2.488	12.35	52.51	0.8
518.4	1.463	1.957	2.563	12.18	51.86	0.754
518.6	1.449	1.84	2.534	12.11	51.73	0.753
518.8	1.423	1.847	2.508	12.07	51.5	0.771
519	1.437	1.777	2.421	11.91	51.24	0.752
519.2	1.374	1.721	2.353	11.96	51.95	0.724
519.4	1.395	1.728	2.236	11.93	51.35	0.775
519.6	1.248	1.681	2.128	11.99	51.19	0.778
519.8	1.183	1.703	2.016	12.09	50.89	0.83
520	1.205	1.634	2.008	12.1	50.53	0.819
520.2	1.158	1.57	1.984	12.14	49.98	0.973
520.4	1.141	1.539	2.012	12.23	49.22	0.949
520.6	1.132	1.504	2.015	12.23	48.92	0.975
520.8	1.157	1.457	2.051	12.03	49.2	0.943
521	1.234	1.468	2.061	11.81	48.89	0.959
521.2	1.162	1.461	2.122	11.64	48.75	0.909
521.4	1.107	1.386	2.128	11.61	48.28	0.941
521.6	1.139	1.382	2.18	11.63	48.03	0.857
521.8	1.156	1.198	2.27	11.5	47.89	0.707
522	1.181	1.202	2.389	11.48	47.48	0.705
522.2	1.176	1.142	2.505	11.32	47.23	0.765
522.4	1.243	1.181	2.541	11.3	46.84	0.793
522.6	1.443	1.156	2.495	11.37	47.21	0.712
522.8	1.501	1.154	2.445	11.4	46.94	0.649
523	1.592	1.159	2.371	11.34	46.3	0.585
523.2	1.566	1.231	2.309	11.13	46.65	0.454
523.4	1.561	1.264	2.175	11.04	46.27	0.476
523.6	1.517	1.322	2.15	10.85	45.84	0.476
523.8	1.521	1.406	2.18	10.77	45.46	0.403
524	1.529	1.435	2.092	10.78	45.16	0.402
524.2	1.427	1.622	1.971	10.51	44.61	0.363
524.4	1.31	1.631	1.909	10.31	44.4	0.315
524.6	1.313	1.654	1.895	10.23	44.37	0.355
524.8	1.306	1.675	1.837	10.19	43.87	0.268
525	1.206	1.654	1.813	10.03	43.5	0.176
525.2	1.167	1.573	1.658	9.877	43.06	0.147
525.4	1.065	1.591	1.72	9.846	42.85	0.141
525.6	1.004	1.594	1.738	9.722	43.03	0.136
525.8	0.883	1.516	1.72	9.803	42.86	0.132
526	0.976	1.515	1.705	9.853	42.33	0.114
526.2	0.907	1.435	1.594	9.784	41.72	0.208
526.4	0.879	1.315	1.45	9.676	41.54	0.265
526.6	0.882	1.277	1.422	9.782	41.89	0.259
526.8	0.937	1.28	1.459	9.632	41.25	0.278
527	0.812	1.293	1.426	9.795	40.76	0.357
527.2	0.797	1.186	1.424	9.744	40.26	0.408
527.4	0.778	1.13	1.386	9.86	39.87	0.415
527.6	0.822	1.043	1.358	9.736	39.89	0.472
527.8	0.736	1.016	1.394	9.591	39.56	0.474
528	0.654	1.002	1.383	9.522	39.96	0.488
528.2	0.68	0.973	1.37	9.733	39.86	0.423
528.4	0.735	0.943	1.44	9.542	39.4	0.358
528.6	0.747	0.92	1.504	9.485	39.43	0.327
528.8	0.754	0.859	1.592	9.503	38.84	0.333
529	0.747	0.814	1.77	9.58	38.71	0.294
529.2	0.855	0.829	1.747	9.412	38.25	0.237
529.4	0.954	0.894	1.79	9.385	38.05	0.278
529.6	1.038	0.896	1.747	9.233	37.86	0.247
529.8	1.097	0.933	1.776	9.14	37.7	0.165
530	1.107	1.01	1.65	8.905	37.84	0.144
530.2	1.104	1.034	1.602	8.858	37.39	0.083
530.4	1.104	1.031	1.501	8.89	37.14	0.097
530.6	1.101	1.059	1.534	8.795	37.37	0.15
530.8	1.081	1.026	1.506	8.677	37.09	0.142
531	1.102	1.128	1.527	8.676	36.72	-0.007
531.2	0.995	1.219	1.514	8.416	36.52	-0.066
531.4	0.989	1.298	1.48	8.429	35.8	-0.162
531.6	0.976	1.344	1.321	8.277	35.49	-0.161
531.8	0.978	1.4	1.267	8.226	35.16	-0.226
532	0.953	1.427	1.177	8.089	35.35	-0.165
532.2	0.937	1.456	1.03	8.271	35.43	-0.135
532.4	0.798	1.379	0.984	8.185	35.17	-0.132
532.6	0.796	1.304	1.001	8.259	34.98	-0.144
532.8	0.808	1.297	1.04	8.134	34.64	-0.145
533	0.76	1.354	0.982	8.089	34.48	-0.16
533.2	0.739	1.331	0.93	8.073	34.11	-0.158
533.4	0.729	1.327	0.964	8.137	33.85	-0.132
533.6	0.706	1.319	0.989	8.005	33.83	-0.126
533.8	0.654	1.268	0.951	8.001	33.74	-0.141
534	0.603	1.305	0.928	8.067	33.36	0.022
534.2	0.602	1.25	1	8.038	33.18	0.08
534.4	0.566	1.165	0.894	8.116	32.81	0.086
534.6	0.606	1.1	0.978	8.113	32.52	0.151
534.8	0.57	1.073	1.064	8.138	31.84	0.113
535	0.592	1.077	0.977	8.198	32.01	0.09
535.2	0.576	1.036	0.947	8.07	32.25	0.027
535.4	0.575	0.991	0.954	7.965	32.22	-0.068
535.6	0.591	0.951	1.021	7.894	32.11	-0.119
535.8	0.537	0.859	1.089	7.875	32.19	-0.109
536	0.547	0.858	1.232	7.752	31.87	-0.106
536.2	0.631	0.832	1.293	7.662	31.63	-0.159
536.4	0.799	0.818	1.219	7.709	31.31	-0.168
536.6	0.988	0.81	1.247	7.488	30.87	-0.268
536.8	1.044	0.83	1.262	7.447	30.75	-0.268
537	1.021	0.946	1.309	7.412	30.96	-0.229
537.2	0.964	0.967	1.311	7.307	30.89	-0.238
537.4	0.912	0.941	1.234	7.276	30.78	-0.236
537.6	0.819	0.902	1.206	7.09	30.54	-0.173
537.8	0.737	0.958	1.148	7.129	30.57	-0.099
538	0.76	0.965	1.138	7.046	30.02	-0.244
538.2	0.759	1.066	1.138	7.019	29.9	-0.324
538.4	0.683	1.164	1.082	6.868	29.38	-0.354
538.6	0.651	1.265	1.016	6.935	29.34	-0.336
538.8	0.651	1.325	0.996	6.822	29.01	-0.413
539	0.586	1.29	0.926	6.684	28.79	-0.474
539.2	0.451	1.237	0.918	6.773	28.63	-0.371
539.4	0.371	1.272	0.893	6.695	28.29	-0.312
539.6	0.278	1.236	0.857	6.535	27.86	-0.319
539.8	0.144	1.148	0.753	6.511	28.02	-0.266
540	0.211	1.118	0.763	6.508	27.95	-0.336
540.2	0.146	1.136	0.744	6.365	27.86	-0.374
540.4	0.07	1.107	0.674	6.409	27.63	-0.411
540.6	0.136	1.133	0.621	6.382	27.3	-0.425
540.8	0.036	1.18	0.674	6.247	27.08	-0.335
541	0.021	1.186	0.64	6.264	26.8	-0.311
541.2	0.03	1.028	0.661	6.413	26.67	-0.22
541.4	0.026	0.997	0.637	6.417	26.7	-0.076
541.6	0.076	0.972	0.676	6.521	26.39	-0.072
541.8	0.036	0.945	0.699	6.526	26.26	-0.108
542	-0.043	0.886	0.795	6.384	26.13	-0.142
542.2	0.021	0.921	0.716	6.287	25.91	-0.168
542.4	0.076	0.838	0.754	6.143	25.57	-0.219
542.6	0.138	0.802	0.847	5.982	25.84	-0.241
542.8	0.121	0.775	0.896	5.999	25.47	-0.171
543	0.201	0.788	0.988	5.917	25.16	-0.144
543.2	0.302	0.867	1.118	5.908	25.38	-0.127
543.4	0.404	0.908	1.126	5.793	25.11	-0.212
543.6	0.5	0.909	1.096	5.758	25.01	-0.23
543.8	0.558	0.913	1.037	5.702	24.81	-0.334
544	0.657	0.983	0.992	5.606	24.49	-0.422
544.2	0.677	0.997	0.932	5.616	24.28	-0.348
544.4	0.649	1.042	0.893	5.576	24.33	-0.334
544.6	0.578	1.098	0.832	5.539	24.18	-0.341
544.8	0.561	1.103	0.827	5.583	24.38	-0.358
545	0.509	1.147	0.794	5.48	24.17	-0.391
545.2	0.523	1.264	0.812	5.241	23.81	-0.358
545.4	0.506	1.409	0.757	5.164	23.62	-0.349
545.6	0.496	1.429	0.74	5.039	23.63	-0.387
545.8	0.518	1.473	0.672	4.935	23.6	-0.389
546	0.465	1.54	0.697	5.034	23.25	-0.419
546.2	0.396	1.542	0.714	4.935	23.21	-0.374
546.4	0.346	1.472	0.705	5.017	23.03	-0.384
546.6	0.333	1.43	0.737	5.094	22.78	-0.292
546.8	0.282	1.478	0.639	5.138	22.76	-0.276
547	0.336	1.396	0.619	5.118	22.7	-0.224
547.2	0.318	1.351	0.49	5.108	22.49	-0.244
547.4	0.308	1.343	0.457	5.002	22.62	-0.256
547.6	0.236	1.338	0.392	4.917	22.59	-0.134
547.8	0.259	1.312	0.398	4.932	22.37	-0.065
548	0.288	1.17	0.42	5.094	22.04	0.068
548.2	0.231	1.141	0.479	5.221	21.88	0.041
548.4	0.327	1.156	0.465	5.306	21.49	0.106
548.6	0.343	1.054	0.474	5.426	21.49	0.083
548.8	0.315	1.039	0.541	5.414	21.41	0.031
549	0.331	1.103	0.548	5.352	21.03	0.024
549.2	0.388	1.044	0.578	5.296	21.01	0.076
549.4	0.36	0.963	0.624	5.187	20.48	0.007
549.6	0.404	0.975	0.705	5.093	20.29	0.065
549.8	0.404	1.009	0.814	5.065	20.33	0.059
550	0.433	1.004	0.897	5.075	20.6	-0.034
550.2	0.49	0.973	0.91	5.054	20.49	0.039
550.4	0.716	0.927	0.916	5.009	20.46	0.036
550.6	0.794	0.996	0.934	4.837	20.19	0.091
550.8	0.935	1.002	0.922	4.823	19.86	-0.047
551	0.916	1.049	0.906	4.779	19.81	-0.154
551.2	0.915	1.093	0.834	4.622	19.92	-0.156
551.4	0.88	1.194	0.787	4.583	19.88	-0.172
551.6	0.894	1.342	0.907	4.484	19.68	-0.171
551.8	0.993	1.362	0.886	4.545	19.41	-0.2
552	0.951	1.279	0.808	4.554	19.06	-0.198
552.2	0.942	1.346	0.844	4.553	18.91	-0.175
552.4	0.925	1.342	0.818	4.443	18.96	-0.086
552.6	0.915	1.45	0.793	4.474	18.79	-0.108
552.8	0.905	1.502	0.738	4.321	18.87	-0.104
553	0.863	1.593	0.608	4.345	18.69	-0.092
553.2	0.84	1.508	0.517	4.244	18.55	-0.066
553.4	0.812	1.54	0.544	4.15	18.45	-0.089
553.6	0.73	1.495	0.534	4.132	18.27	-0.101
553.8	0.759	1.505	0.54	4.146	18.02	-0.072
554	0.728	1.429	0.457	4.114	17.85	-0.124
554.2	0.771	1.394	0.462	4.048	17.82	-0.039
554.4	0.648	1.433	0.517	3.942	17.71	-0.013
554.6	0.639	1.447	0.503	3.985	17.58	-0.043
554.8	0.604	1.39	0.523	4.039	17.22	0.032
555	0.625	1.237	0.51	4.138	17.24	0.123
555.2	0.634	1.143	0.457	4.191	17.15	0.243
555.4	0.571	1.158	0.444	4.285	16.93	0.146
555.6	0.604	1.206	0.351	4.279	16.85	0.191
555.8	0.652	1.175	0.384	4.214	16.88	0.267
556	0.665	1.274	0.444	4.16	16.6	0.222
556.2	0.666	1.296	0.492	4.055	16.52	0.207
556.4	0.667	1.207	0.564	3.999	16.35	0.131
556.6	0.658	1.256	0.612	4.033	16.44	0.113
556.8	0.66	1.276	0.698	4.037	16.24	0.133
557	0.687	1.335	0.74	3.963	16.04	0.181
557.2	0.754	1.322	0.795	3.94	15.97	0.152
557.4	0.887	1.287	0.79	3.915	15.97	0.092
557.6	1.052	1.222	0.768	3.942	15.7	0.062
557.8	1.07	1.196	0.856	3.809	15.8	0.129
558	1.077	1.192	0.844	3.709	15.9	0.025
558.2	1.109	1.235	0.742	3.617	15.87	0.033
558.4	1.159	1.27	0.693	3.547	15.69	0.039
558.6	1.169	1.273	0.626	3.49	15.7	0.08
558.8	1.081	1.301	0.729	3.506	15.28	0.004
559	1.024	1.31	0.696	3.569	15.13	0.047
559.2	1.012	1.432	0.615	3.48	15.21	-0.061
559.4	1.097	1.557	0.608	3.469	15.03	-0.067
559.6	1.024	1.612	0.579	3.352	14.98	-0.073
559.8	1.009	1.643	0.528	3.222	14.87	-0.106
560	1.004	1.619	0.523	3.258	14.85	-0.059
560.2	0.932	1.629	0.425	3.326	14.69	-0.084
560.4	0.947	1.611	0.485	3.399	14.57	-0.188
560.6	0.86	1.572	0.517	3.376	14.38	-0.192
560.8	0.823	1.589	0.509	3.352	14.02	-0.316
561	0.896	1.486	0.402	3.302	13.81	-0.307
561.2	0.803	1.484	0.313	3.309	13.87	-0.205
561.4	0.726	1.442	0.272	3.323	13.82	-0.094
561.6	0.733	1.386	0.249	3.301	13.63	-0.088
561.8	0.758	1.358	0.168	3.326	13.43	0.078
562	0.77	1.196	0.254	3.393	13.15	0.152
562.2	0.673	1.167	0.338	3.479	13.19	0.177
562.4	0.689	1.11	0.328	3.555	13.05	0.266
562.6	0.698	1.151	0.4	3.599	12.95	0.302
562.8	0.66	1.1	0.387	3.531	12.96	0.375
563	0.722	1.108	0.418	3.549	12.91	0.362
563.2	0.774	1.045	0.461	3.469	12.8	0.344
563.4	0.854	1.004	0.424	3.463	12.63	0.289
563.6	0.846	0.951	0.517	3.378	12.45	0.282
563.8	0.887	0.974	0.669	3.305	12.41	0.247
564	0.996	0.956	0.67	3.293	12.57	0.27
564.2	1.139	1.064	0.748	3.309	12.3	0.221
564.4	1.216	1.012	0.838	3.366	12.22	0.178
564.6	1.256	1.096	0.841	3.379	12.12	0.102
564.8	1.382	1.112	0.85	3.292	12.08	0.026
565	1.424	1.165	0.874	3.153	12.11	-0.049
565.2	1.516	1.248	0.784	3.084	12.11	0.033
565.4	1.451	1.247	0.753	3.084	12.11	0.02
565.6	1.327	1.215	0.721	3.02	11.91	0.007
565.8	1.342	1.274	0.78	3.08	11.73	0.013
566	1.352	1.324	0.764	3.15	11.59	-0.062
566.2	1.354	1.384	0.666	3.13	11.47	-0.138
566.4	1.346	1.496	0.583	3.119	11.2	-0.163
566.6	1.254	1.575	0.529	3.059	11.18	-0.171
566.8	1.215	1.635	0.492	2.959	11.23	-0.174
567	1.171	1.592	0.509	2.87	11.05	-0.116
567.2	1.092	1.652	0.491	2.737	10.97	-0.076
567.4	0.956	1.626	0.509	2.74	10.91	-0.078
567.6	0.999	1.614	0.525	2.743	10.83	-0.093
567.8	0.914	1.606	0.498	2.718	10.64	-0.055
568	1.003	1.663	0.503	2.801	10.45	-0.038
568.2	1.007	1.635	0.52	2.779	10.43	-0.03
568.4	0.984	1.634	0.499	2.776	10.31	-0.028
568.6	0.965	1.623	0.459	2.72	10.27	0.062
568.8	1.016	1.45	0.462	2.715	10.14	0.16
569	1.051	1.439	0.513	2.827	10	0.337
569.2	1.004	1.346	0.636	2.857	9.849	0.451
569.4	1.08	1.356	0.652	2.977	9.679	0.518
569.6	1.113	1.478	0.791	3.124	9.503	0.493
569.8	1.143	1.461	0.882	3.11	9.505	0.434
570	1.114	1.403	0.867	3.085	9.423	0.398
570.2	1.13	1.399	0.844	3.019	9.286	0.323
570.4	1.065	1.376	0.81	3.028	9.215	0.319
570.6	1.057	1.207	0.901	3.011	9.156	0.298
570.8	0.966	1.122	0.979	2.956	9.221	0.33
571	1.037	1.133	1.112	2.888	9.251	0.397
571.2	1.091	1.155	1.167	2.862	9.116	0.391
571.4	1.217	1.184	1.171	2.918	9.042	0.371
571.6	1.246	1.197	1.156	2.894	9	0.317
571.8	1.291	1.234	1.067	2.803	8.969	0.236
572	1.403	1.184	1.01	2.765	9.275	0.141
572.2	1.486	1.294	1.035	2.739	9.288	0.021
572.4	1.396	1.333	1.106	2.743	9.215	0.096
572.6	1.402	1.355	1.072	2.607	9.216	0.14
572.8	1.408	1.388	1.02	2.562	9.174	0.133
573	1.338	1.441	0.993	2.529	9.031	0.209
573.2	1.383	1.468	1.059	2.509	8.938	0.217
573.4	1.352	1.612	1.012	2.399	8.82	0.14
573.6	1.34	1.809	0.997	2.358	8.697	0.193
573.8	1.354	1.859	0.994	2.324	8.621	0.099
574	1.187	1.863	0.975	2.388	8.568	0.061
574.2	1.154	1.868	0.934	2.371	8.54	0.064
574.4	1.111	1.792	0.988	2.331	8.284	0.103
574.6	1.076	1.739	0.965	2.3	8.248	0.21
574.8	1.052	1.817	1.015	2.372	8.099	0.294
575	1.013	1.726	0.934	2.484	8.084	0.281
575.2	1.07	1.694	0.893	2.479	7.905	0.261
575.4	1.121	1.692	0.769	2.493	7.987	0.384
575.6	1.097	1.722	0.808	2.422	8.035	0.414
575.8	1.073	1.671	0.738	2.464	7.948	0.444
576	1.079	1.686	0.649	2.559	7.763	0.446
576.2	1.163	1.678	0.663	2.759	7.607	0.514
576.4	1.156	1.747	0.723	2.816	7.596	0.589
576.6	1.1	1.694	0.788	2.821	7.411	0.619
576.8	0.971	1.661	0.865	2.955	7.443	0.634
577	0.827	1.562	0.91	2.918	7.446	0.639
577.2	0.877	1.586	0.945	2.902	7.37	0.562
577.4	0.915	1.622	1.043	2.888	7.261	0.642
577.6	0.89	1.583	1.097	2.834	7.078	0.603
577.8	0.95	1.504	1.228	2.757	7.274	0.564
578	0.947	1.515	1.346	2.848	7.176	0.591
578.2	1.056	1.492	1.37	2.901	7.072	0.577
578.4	1.162	1.557	1.431	2.886	7.174	0.588
578.6	1.202	1.557	1.399	2.797	7.142	0.63
578.8	1.295	1.567	1.41	2.652	6.98	0.564
579	1.273	1.592	1.408	2.59	7.027	0.51
579.2	1.231	1.685	1.328	2.597	6.976	0.509
579.4	1.254	1.745	1.354	2.563	7.061	0.478
579.6	1.182	1.742	1.375	2.499	6.93	0.507
579.8	1.181	1.863	1.308	2.495	6.799	0.469
580	1.121	1.907	1.277	2.555	6.699	0.441
580.2	1.042	1.996	1.364	2.52	6.662	0.392
580.4	1	2.066	1.339	2.495	6.637	0.409
580.6	1.069	2.225	1.322	2.497	6.712	0.383
580.8	1.048	2.282	1.302	2.435	6.637	0.369
581	1.049	2.313	1.324	2.431	6.57	0.439
581.2	0.924	2.454	1.359	2.417	6.475	0.472
581.4	0.863	2.431	1.309	2.491	6.357	0.52
581.6	0.875	2.282	1.306	2.544	6.22	0.487
581.8	0.878	2.18	1.23	2.545	6.302	0.528
582	0.86	2.153	1.119	2.517	6.101	0.509
582.2	0.765	2.201	1.129	2.463	5.989	0.524
582.4	0.696	2.247	1.169	2.372	5.993	0.545
582.6	0.61	2.306	1.138	2.441	5.911	0.601
582.8	0.542	2.264	1.132	2.468	5.751	0.685
583	0.514	2.16	1.266	2.487	5.678	0.812
583.2	0.511	2.085	1.3	2.592	5.692	0.897
583.4	0.473	2.029	1.329	2.613	5.709	0.889
583.6	0.576	1.939	1.311	2.643	5.573	0.952
583.8	0.529	1.941	1.337	2.703	5.557	0.953
584	0.512	1.913	1.344	2.718	5.457	0.932
584.2	0.506	1.991	1.266	2.669	5.509	0.978
584.4	0.538	1.956	1.33	2.567	5.381	0.9
584.6	0.639	1.856	1.374	2.448	5.437	0.949
584.8	0.534	1.932	1.466	2.504	5.244	0.939
585	0.53	1.939	1.427	2.532	5.257	0.906
585.2	0.651	1.924	1.424	2.449	5.238	0.858
585.4	0.741	1.879	1.447	2.374	5.138	0.845
585.6	0.813	1.851	1.514	2.362	5.228	0.882
585.8	0.805	1.875	1.62	2.256	5.358	0.819
586	0.871	1.931	1.469	2.217	5.41	0.85
586.2	0.911	1.972	1.417	2.164	5.462	0.734
586.4	0.806	2.035	1.329	2.183	5.528	0.763
586.6	0.764	2.05	1.295	2.144	5.476	0.845
586.8	0.742	2.036	1.31	2.165	5.563	0.822
587	0.704	2.089	1.228	2.081	5.534	0.792
587.2	0.676	2.207	1.293	2.098	5.394	0.69
587.4	0.684	2.249	1.361	2.112	5.194	0.565
587.6	0.734	2.267	1.388	2.15	5.204	0.467
587.8	0.709	2.294	1.345	2.131	5.083	0.561
588	0.665	2.359	1.315	2.07	5.159	0.516
588.2	0.555	2.389	1.34	2.081	5.124	0.578
588.4	0.439	2.416	1.349	2.059	5.04	0.629
588.6	0.3	2.387	1.38	2	4.964	0.665
588.8	0.254	2.412	1.325	1.983	4.75	0.733
589	0.279	2.419	1.207	2.049	4.787	0.794
589.2	0.34	2.484	1.14	2.093	4.619	0.855
589.4	0.271	2.48	0.983	2.123	4.548	0.856
589.6	0.248	2.367	0.904	2.108	4.442	0.977
589.8	0.197	2.366	0.882	2.148	4.407	0.973
590	0.117	2.338	0.859	2.228	4.296	1.098
590.2	0.126	2.281	0.862	2.343	4.217	1.143
590.4	0.142	2.09	0.822	2.325	4.198	1.155
590.6	0.144	2.078	0.886	2.312	4.19	1.267
590.8	0.129	2.119	0.84	2.356	4.033	1.233
591	0.066	2.08	0.812	2.418	3.935	1.245
591.2	0.035	2.072	0.794	2.425	3.996	1.218
591.4	0.093	2.065	0.796	2.39	3.938	1.143
591.6	0.139	2.005	0.829	2.24	3.876	1.133
591.8	0.134	1.959	0.873	2.222	3.811	1.163
592	0.164	1.999	1.009	2.122	3.885	1.181
592.2	0.287	1.988	1.07	2.124	3.745	1.053
592.4	0.452	1.961	1.152	2.239	3.772	1.037
592.6	0.582	2.048	1.221	2.139	3.894	1.066
592.8	0.548	2.069	1.268	2.073	3.993	0.948
593	0.608	2.076	1.276	2.022	4.066	0.871
593.2	0.59	2.063	1.316	1.886	4.013	0.757
593.4	0.628	2.094	1.313	1.807	3.994	0.666
593.6	0.587	2.103	1.255	1.808	3.958	0.701
593.8	0.532	2.141	1.193	1.818	3.924	0.735
594	0.448	2.256	1.142	1.787	3.871	0.695
594.2	0.421	2.281	1.213	1.765	3.967	0.713
594.4	0.383	2.4	1.185	1.692	3.95	0.646
594.6	0.388	2.538	1.259	1.75	3.881	0.594
594.8	0.3	2.597	1.219	1.691	3.929	0.601
595	0.186	2.656	1.106	1.703	3.866	0.556
595.2	0.149	2.616	1.114	1.634	3.834	0.519
595.4	0.071	2.642	1.066	1.612	3.746	0.464
595.6	0.046	2.531	1.033	1.632	3.704	0.52
595.8	0.051	2.536	1.021	1.669	3.706	0.486
596	0.076	2.448	0.969	1.697	3.661	0.59
596.2	0.087	2.407	0.949	1.711	3.535	0.563
596.4	0.032	2.34	0.912	1.673	3.497	0.539
596.6	0.029	2.307	0.84	1.735	3.428	0.525
596.8	-0.123	2.277	0.875	1.746	3.392	0.63
597	-0.116	2.298	0.943	1.806	3.257	0.711
597.2	-0.177	2.308	1.039	1.913	3.252	0.829
597.4	-0.207	2.274	1.074	1.997	3.203	0.845
597.6	-0.228	2.266	1.051	2.003	3.222	0.874
597.8	-0.268	2.181	1.068	2.049	3.075	0.744
598	-0.23	2.159	1.107	1.981	3.116	0.736
598.2	-0.349	2.106	1.13	2.029	3.067	0.72
598.4	-0.248	2.109	1.132	2.089	3.102	0.691
598.6	-0.181	2.092	1.208	2.08	3.083	0.71
598.8	-0.193	2.02	1.293	2.02	3.124	0.679
599	-0.131	1.951	1.33	1.968	3.129	0.651
599.2	-0.083	2.025	1.329	1.934	3.143	0.588
599.4	0.079	2.05	1.334	1.884	3.169	0.589
599.6	0.213	2.065	1.332	1.865	3.313	0.575
599.8	0.292	2.02	1.311	1.878	3.299	0.643
600	0.338	2.103	1.166	1.797	3.359	0.594

## Sheet: Fig.2d & FigS7
Fig. 2d	DLS	for sfGFP, Y9-sfGFP. Y15-sfGFP, and Y15(K9P)-sfGFP
Fig S7	DLS	for all sample
d / nm	sfGFP	Y9-sfGFP	Y11-sfGFP	Y13-sfGFP	Y15-sfGFP	Y15(K9P)-sfGFP
0.01	0	0	0	0	0	0
0.01047	0	0	0	0	0	0
0.01097	0	0	0	0	0	0
0.01149	0	0	0	0	0	0
0.01203	0	0	0	0	0	0
0.0126	0	0	0	0	0	0
0.01319	0	0	0	0	0	0
0.01382	0	0	0	0	0	0
0.01447	0	0	0	0	0	0
0.01516	0	0	0	0	0	0
0.01587	0	0	0	0	0	0
0.01662	0	0	0	0	0	0
0.01741	0	0	0	0	0	0
0.01823	0	0	0	0	0	0
0.0191	0	0	0	0	0	0
0.02	0	0	0	0	0	0
0.02094	0	0	0	0	0	0
0.02193	0	0	0	0	0	0
0.02297	0	0	0	0	0	0
0.02406	0	0	0	0	0	0
0.0252	0	0	0	0	0	0
0.02639	0	0	0	0	0	0
0.02764	0	0	0	0	0	0
0.02894	0	0	0	0	0	0
0.03031	0	0	0	0	0	0
0.03174	0	0	0	0	0	0
0.03325	0	0	0	0	0	0
0.03482	0	0	0	0	0	0
0.03646	0	0	0	0	0	0
0.03819	0	0	0	0	0	0
0.04	0	0	0	0	0	0
0.04189	0	0	0	0	0	0
0.04387	0	0	0	0	0	0
0.04594	0	0	0	0	0	0
0.04811	0	0	0	0	0	0
0.05039	0	0	0	0	0	0
0.05277	0	0	0	0	0	0
0.05527	0	0	0	0	0	0
0.05788	0	0	0	0	0	0
0.06062	0	0	0	0	0	0
0.06349	0	0	0	0	0	0
0.06649	0	0	0	0	0	0
0.06963	0	0	0	0	0	0
0.07292	0	0	0	0	0	0
0.07637	0	0	0	0	0	0
0.07999	0	0	0	0	0	0
0.08377	0	0	0	0	0	0
0.08773	0	0	0	0	0	0
0.09188	0	0	0	0	0	0
0.09622	0	0	0	0	0	0
0.1008	0	0	0	0	0	0
0.1055	0	0	0	0	0	0
0.1105	0	0	0	0	0	0
0.1158	0	0	0	0	0	0
0.1212	0	0	0	0	0	0
0.127	0	0	0	0	0	0
0.133	0	0	0	0	0	0
0.1393	0	0	0	0	0	0
0.1458	0	0	0	0	0	0
0.1527	0	0	0	0	0	0
0.16	0	0	0	0	0	0
0.1675	0	0	0	0	0	0
0.1754	0	0	0	0	0	0
0.1837	0	0	0	0	0	0
0.1924	0	0	0	0	0	0
0.2015	0	0	0	0	0	0
0.2111	0	0	0	0	0	0
0.221	0	0	0	0	0	0
0.2315	0	0	0	0	0	0
0.2424	0	0	0	0	0	0
0.2539	0	0	0	0	0	0
0.2659	0	0	0	0	0	0
0.2785	0	0	0	0	0	0
0.2917	0	0	0	0	0	0
0.3055	0	0	0	0	0	0
0.3199	0	0	0	0	0	0
0.335	0	0	0	0	0	0
0.3509	0	0	0	0	0	0
0.3675	0	0	0	0	0	0
0.3848	0	0	0	0	0	0
0.403	0	0	0	0	0	0
0.4221	0	0	0	0	0	0
0.4421	0	0	0	0	0	0
0.463	0	0	0	0	0	0
0.4849	0	0	0	0	0	0
0.5078	0	0	0	0	0	0
0.5318	0	0	0	0	0	0
0.557	0	0	0	0	0	0
0.5833	0	0	0	0	0	0
0.6109	0	0	0	0	0	0
0.6398	0	0	0	0	0	0
0.67	0	0	0	0	0	0
0.7017	0	0	0	0	0	0
0.7349	0	0	0	0	0	0
0.7696	0	0	0	0	0	0
0.806	0	0	0	0	0	0
0.8442	0	0	0	0	0	0
0.8841	0	0	0	0	0	0
0.9259	0	0	0	0	0	0
0.9697	0	0	0	0	0	0
1.016	0	0	0	0	0	0
1.064	0	0	0	0	0	0
1.114	0	0	0	0	0	0
1.167	0	0	0	0	0	0
1.222	0	0	0	0	0	0
1.279	0	0	0	0	0	0
1.34	0	0	0	0	0	0
1.403	0	0	0	0	0	0
1.47	0	0	0	0	0	0
1.539	0	0	0	0	0	0
1.612	0	0	0	0	0	0
1.688	0	0	0	0	0	0
1.768	0	0	0	0	0	0
1.852	0	0	0	0	0	0
1.939	0	0	0	0	0	0
2.031	0	0	0	0	0	0
2.127	0	0	0	0	0	0
2.228	0	0	0	0	0	0
2.333	0	0	0	0	0	0
2.443	0	0	0	0	0	0
2.559	0	0	0	0	0	0
2.68	0	0	0	0	0	0
2.806	0	0	0	0	0	0
2.939	0	0	0	0	0	0
3.078	0	0	0	0	0	0
3.224	0	0	0	0	0	0
3.376	0	0	0	0	0	0
3.536	0	0	0	0	0	0
3.703	0	0	0	0	0	0
3.878	0	0	0	0	0	0
4.062	0	0	0	0	0	0
4.254	0	0	0	0	0	0
4.455	0	0	0	0	0	0
4.665	1.3	0	0	0	0	0
4.886	6.3	0	0	0	0	0
5.117	13.9	0	0	0	0	0
5.359	19.8	0	0	0	0	0
5.613	20.9	0.2	0	0	0	0
5.878	17.7	2.8	0	0	0	0.9
6.156	12	8.8	0	0	0	5.7
6.447	6	15.3	0	0	0	14.6
6.752	1.9	18.5	0	0	0	21.9
7.071	0.3	17.9	0	0	0	22.9
7.406	0	14.4	0	0	0	18
7.756	0	9.6	0	0	0	10.4
8.123	0	4.9	0	0	0	3.8
8.507	0	1.7	0	0	0	0.6
8.909	0	0.3	0	0	0	0
9.33	0	0	0	0	0	0
9.772	0	0	0	0	0	0
10.23	0	0	0	0	0	0
10.72	0	0	0	0	0	0
11.22	0	0	0	0	0	0
11.76	0	0	0	0	0	0
12.31	0	0	0	0	0	0
12.89	0	0	0	0	0	0
13.5	0	0	0	0	0	0
14.14	0	0	0	0	0	0
14.81	0	0	0	0	0	0
15.51	0	0	0	0	0	0
16.24	0	0	0	0	0	0
17.01	0	0	0	0	0	0
17.82	0	0	0	0	0	0
18.66	0	0	0.2	0	0	0
19.54	0	0	0.9	0	0	0
20.47	0	0	2.4	0	0	0
21.43	0	0	4	0	0	0
22.45	0	0	5.5	0	0	0
23.51	0	0	6.4	0	0	0
24.62	0	0	6.9	0	0.5	0
25.79	0	0.1	7	0	1.7	0
27	0	0.2	6.8	0.2	3.5	0
28.28	0	0.3	6.4	0.9	5.1	0
29.62	0	0.4	5.9	2	6.3	0
31.02	0	0.4	5.4	3.3	7	0
32.49	0	0.5	4.8	4.5	7.2	0
34.02	0	0.5	4.3	5.5	7.1	0
35.63	0	0.4	3.9	6.2	6.7	0
37.32	0	0.4	3.5	6.6	6.1	0
39.08	0	0.4	3.2	6.7	5.4	0
40.93	0	0.3	2.8	6.6	4.7	0
42.87	0	0.3	2.6	6.3	4	0
44.89	0	0.2	2.3	5.9	3.4	0
47.02	0	0.2	2.1	5.5	2.9	0.1
49.24	0	0.1	1.8	4.9	2.4	0.1
51.57	0	0.1	1.6	4.4	2.1	0.1
54.01	0	0.1	1.4	3.9	1.8	0.1
56.56	0	0.1	1.2	3.4	1.6	0.1
59.23	0	0	1	3	1.4	0.1
62.04	0	0	0.8	2.5	1.3	0
64.97	0	0	0.7	2.2	1.2	0
68.04	0	0	0.5	1.9	1.1	0
71.26	0	0	0.4	1.6	1.1	0
74.63	0	0	0.3	1.3	1	0
78.16	0	0	0.2	1.1	1	0
81.85	0	0	0.1	1	1	0
85.73	0	0	0.1	0.8	0.9	0
89.78	0	0	0	0.7	0.9	0
94.03	0	0	0	0.6	0.9	0
98.47	0	0	0	0.5	0.8	0
103.1	0	0	0	0.5	0.8	0
108	0	0	0	0.4	0.7	0
113.1	0	0	0	0.4	0.7	0
118.5	0	0	0	0.3	0.6	0
124.1	0	0	0	0.3	0.6	0
129.9	0	0	0	0.3	0.5	0
136.1	0	0	0	0.2	0.5	0
142.5	0	0	0	0.2	0.5	0
149.2	0	0	0	0.2	0.4	0
156.3	0	0	0	0.2	0.4	0
163.7	0	0	0	0.2	0.3	0
171.4	0	0	0	0.2	0.3	0
179.5	0	0	0	0.2	0.3	0
188	0	0	0	0.2	0.3	0
196.9	0	0	0	0.2	0.2	0
206.2	0	0	0	0.2	0.2	0
216	0	0	0	0.2	0.2	0
226.2	0	0	0	0.2	0.2	0
236.9	0	0	0	0.2	0.1	0
248.1	0	0	0	0.2	0.1	0
259.8	0	0	0	0.2	0.1	0
272.1	0	0	0	0.2	0	0
285	0	0	0	0.1	0	0
298.5	0	0	0	0.1	0	0
312.6	0	0	0	0.1	0	0
327.4	0	0	0	0.1	0	0
342.9	0	0	0	0.1	0	0
359.1	0	0	0	0.1	0	0
376.1	0	0	0.1	0.1	0	0
393.8	0	0	0.1	0.1	0	0
412.5	0	0	0.1	0	0	0
432	0	0	0.1	0	0	0
452.4	0	0	0.1	0	0	0
473.8	0	0	0.1	0	0	0
496.2	0	0	0.1	0	0	0
519.7	0	0	0.1	0	0	0
544.2	0	0	0.1	0	0	0
570	0	0	0.1	0	0	0
596.9	0	0	0.1	0	0	0
625.2	0	0	0.1	0	0	0
654.7	0	0	0.1	0	0	0
685.7	0	0	0.1	0	0	0
718.1	0	0	0.1	0	0	0
752.1	0	0	0.1	0	0	0
787.6	0	0	0.1	0	0	0
824.9	0	0	0.1	0	0	0
863.9	0	0	0.1	0	0	0
904.7	0	0	0.1	0	0	0
947.5	0	0	0	0	0	0
992.3	0	0	0	0	0	0
1039	0	0	0	0	0	0
1088	0	0	0	0	0	0
1140	0	0	0	0	0	0
1194	0	0	0	0	0	0
1250	0	0	0	0	0	0
1309	0	0	0	0	0	0
1371	0	0	0	0	0	0
1436	0	0	0	0	0	0
1504	0	0	0	0	0	0
1575	0	0	0	0	0	0
1650	0	0	0	0	0	0
1728	0	0	0	0	0	0
1809	0	0	0	0	0	0
1895	0	0	0	0	0	0
1985	0	0	0	0	0	0
2078	0	0	0	0	0	0
2177	0	0	0	0	0	0
2280	0	0	0	0	0	0
2387	0	0	0	0	0	0
2500	0	0	0	0	0	0
2619	0	0	0	0	0	0
2742	0	0	0	0	0	0
2872	0	0	0	0	0	0
3008	0	0	0	0	0	0
3150	0	0	0	0	0	0
3299	0	0	0	0	0	0
3455	0	0	0	0	0	0
3618	0	0	0	0	0	0
3790	0	0	0	0	0	0
3969	0	0	0	0	0	0
4157	0	0	0	0	0	0
4353	0	0	0	0	0	0
4559	0	0	0	0	0	0
4775	0	0	0	0	0	0
5000	0	0	0	0	0	0
5237	0	0	0	0	0	0
5484	0	0	0.1	0	0	0
5744	0	0	0.1	0	0	0
6015	0	0	0	0	0	0
6300	0	0	0	0	0	0
6598	0	0	0	0	0	0
6910	0	0	0	0	0	0
7237	0	0	0	0	0	0
7579	0	0	0	0	0	0
7937	0	0	0	0	0	0
8313	0	0	0	0	0	0
8706	0	0	0	0	0	0
9117	0	0	0	0	0	0
9548	0	0	0	0	0	0
10000	0	0	0	0	0	0

## Sheet: Fig.2f & FigS9a
Fig. 2f	for sfGFP, Y9-sfGFP. Y15-sfGFP, and Y15(K9P)-sfGFP
Fig S9a	for all sample
	anisotropy (r)
	1st	2nd	3rd	average	S.D.
sfGFP	0.305205	0.304235	0.313435	0.307625	0.0050551
Y9-sfGFP	0.299136	0.302815	0.305363	0.302438	0.00313082
Y11-sfGFP	0.294284	0.281513	0.282592	0.28613	0.00708236
Y13-sfGFP	0.166784	0.183292	0.174481	0.174853	0.00826044
Y15-sfGFP	0.148926	0.171968	0.179485	0.166793	0.0159229
Y15(K9P)-sfGFP	0.304462	0.307389	0.313129	0.308327	0.00440924

## Sheet: Fig.3b
Fig. 3b
For all experiments:
Column A (cell intensity)
: mean of fluorescence intensity above 80% percentile threshold (because cell area is ~20%)
Column B (granular intensity)
: mean of fluorescence intensity above threshold (twice higher value than column A)
Column C (pertition coefficient)
: (Column B) / (mean of fluorescence intensity in bulk region)
*in the case of cell without granules, we set the value to 1.0
	Protein	A	B	C
0	sfGFP	56.1552	not detected	1
1	sfGFP	63.3676	not detected	1
2	sfGFP	22.3577	not detected	1
3	sfGFP	16.2493	34	2.09246
4	sfGFP	12.6174	not detected	1
5	sfGFP	13.5312	not detected	1
6	sfGFP	96.8231	not detected	1
7	sfGFP	39.2338	not detected	1
8	sfGFP	33.3575	not detected	1
9	sfGFP	20.961	not detected	1
10	sfGFP	13.0334	31	2.37852
11	sfGFP	13.5721	not detected	1
12	sfGFP	13.2861	not detected	1
13	sfGFP	10.1386	not detected	1
14	sfGFP	124.858	not detected	1
15	sfGFP	41.3161	not detected	1
16	sfGFP	26.4865	54	2.0388
17	sfGFP	51.848	not detected	1
18	sfGFP	34.893	not detected	1
19	sfGFP	13.791	not detected	1
20	sfGFP	20.4198	not detected	1
21	sfGFP	22.0972	not detected	1
22	sfGFP	16.1119	not detected	1
23	sfGFP	23.2798	not detected	1
24	sfGFP	19.9756	not detected	1
25	sfGFP	13.8993	not detected	1
26	sfGFP	18.0976	not detected	1
27	sfGFP	18.2567	not detected	1
28	sfGFP	37.7878	not detected	1
29	sfGFP	52.6671	112.6	2.13806
30	sfGFP	38.0997	83.2121	2.18522
31	sfGFP	28.4284	not detected	1
32	sfGFP	49.7761	not detected	1
33	sfGFP	27.0407	not detected	1
34	sfGFP	74.0671	not detected	1
35	sfGFP	48.5547	not detected	1
36	sfGFP	26.0059	not detected	1
37	sfGFP	36.535	not detected	1
38	sfGFP	38.9439	not detected	1
39	sfGFP	18.6479	not detected	1
40	sfGFP	28.2629	not detected	1
41	sfGFP	28.6588	not detected	1
42	sfGFP	30.5844	66.25	2.16655
43	sfGFP	20.3168	not detected	1
44	sfGFP	18.5854	not detected	1
45	sfGFP	21.3714	not detected	1
46	sfGFP	22.1182	not detected	1
47	sfGFP	47.3819	not detected	1
48	sfGFP	45.8588	not detected	1
49	sfGFP	34.5212	not detected	1
50	sfGFP	33.2592	not detected	1
51	sfGFP	18.1007	not detected	1
52	sfGFP	18.2495	not detected	1
53	sfGFP	12.5383	26	2.07366
54	sfGFP	12.4886	25.6	2.04996
55	sfGFP	21.3276	not detected	1
56	sfGFP	20.0113	not detected	1
57	sfGFP	18.7552	not detected	1
58	sfGFP	12.6493	not detected	1
59	sfGFP	57.8295	not detected	1
60	sfGFP	14.691	not detected	1
61	sfGFP	12.3381	not detected	1
62	sfGFP	20.3481	46	2.26071
63	sfGFP	87.2894	not detected	1
64	sfGFP	86.0994	not detected	1
65	sfGFP	47.895	not detected	1
66	sfGFP	34.7019	75.7917	2.18532
67	sfGFP	25.8686	not detected	1
68	sfGFP	26.9794	not detected	1
69	sfGFP	120.665	not detected	1
70	sfGFP	19.935	not detected	1
71	sfGFP	28.6657	not detected	1
72	sfGFP	28.3237	not detected	1
73	sfGFP	14.7097	not detected	1
74	sfGFP	13.8185	not detected	1
75	sfGFP	17.1593	not detected	1
76	sfGFP	14.1015	29.25	2.07429
77	sfGFP	18.7479	not detected	1
78	sfGFP	16.2554	not detected	1
79	sfGFP	42.2127	not detected	1
80	sfGFP	15.6992	not detected	1
81	sfGFP	42.1925	not detected	1
82	sfGFP	39.3692	not detected	1
83	sfGFP	16.1082	not detected	1
84	sfGFP	15.4307	not detected	1
85	sfGFP	47.4891	not detected	1
86	sfGFP	44.7366	not detected	1
87	sfGFP	14.0355	not detected	1
88	sfGFP	28.3943	not detected	1
89	sfGFP	11.7557	not detected	1
90	sfGFP	19.3555	not detected	1
91	sfGFP	26.8612	not detected	1
92	sfGFP	26.0388	not detected	1
93	sfGFP	11.4747	not detected	1
94	sfGFP	18.0502	not detected	1
95	sfGFP	20.505	not detected	1
96	sfGFP	16.493	not detected	1
97	sfGFP	16.5838	not detected	1
98	sfGFP	10.1823	21.2	2.0821
99	sfGFP	11.7496	not detected	1
0	Y9sfGFP	14.8351	not detected	1
1	Y9sfGFP	21.403	not detected	1
2	Y9sfGFP	9.17331	not detected	1
3	Y9sfGFP	46.1258	not detected	1
4	Y9sfGFP	15.9078	not detected	1
5	Y9sfGFP	15.8918	not detected	1
6	Y9sfGFP	15.8918	not detected	1
7	Y9sfGFP	83.0954	not detected	1
8	Y9sfGFP	59.8852	not detected	1
9	Y9sfGFP	14.2028	not detected	1
10	Y9sfGFP	10.7452	not detected	1
11	Y9sfGFP	23.2101	not detected	1
12	Y9sfGFP	25.6064	not detected	1
13	Y9sfGFP	12.5102	not detected	1
14	Y9sfGFP	16.4886	not detected	1
15	Y9sfGFP	18.0029	not detected	1
16	Y9sfGFP	10.6755	not detected	1
17	Y9sfGFP	23.0092	not detected	1
18	Y9sfGFP	21.8446	not detected	1
19	Y9sfGFP	12.5048	not detected	1
20	Y9sfGFP	12.4148	not detected	1
21	Y9sfGFP	18.1653	not detected	1
22	Y9sfGFP	18.5732	not detected	1
23	Y9sfGFP	25.4503	not detected	1
24	Y9sfGFP	25.7426	not detected	1
25	Y9sfGFP	25.6372	not detected	1
26	Y9sfGFP	19.4821	not detected	1
27	Y9sfGFP	14.131	46.8675	3.44019
28	Y9sfGFP	13.8039	not detected	1
29	Y9sfGFP	12.7375	not detected	1
30	Y9sfGFP	21.021	not detected	1
31	Y9sfGFP	17.5992	not detected	1
32	Y9sfGFP	55.9209	not detected	1
33	Y9sfGFP	61.2966	not detected	1
34	Y9sfGFP	14.9446	32.0765	2.15903
35	Y9sfGFP	18.8637	not detected	1
36	Y9sfGFP	67.0861	not detected	1
37	Y9sfGFP	12.057	not detected	1
38	Y9sfGFP	12.4736	25.3333	2.03122
39	Y9sfGFP	30.7229	not detected	1
40	Y9sfGFP	28.5856	not detected	1
41	Y9sfGFP	30.9346	not detected	1
42	Y9sfGFP	19.9244	not detected	1
43	Y9sfGFP	16.7077	52.7443	3.26569
44	Y9sfGFP	65.4074	not detected	1
45	Y9sfGFP	9.13755	not detected	1
46	Y9sfGFP	16.8598	not detected	1
47	Y9sfGFP	14.0937	not detected	1
48	Y9sfGFP	16.8777	not detected	1
49	Y9sfGFP	23.3959	not detected	1
50	Y9sfGFP	22.9161	not detected	1
51	Y9sfGFP	42.3355	not detected	1
52	Y9sfGFP	12.4328	not detected	1
53	Y9sfGFP	11.6118	not detected	1
54	Y9sfGFP	12.5634	26.6911	2.13064
55	Y9sfGFP	25.3199	not detected	1
56	Y9sfGFP	37.3427	not detected	1
57	Y9sfGFP	20.4907	not detected	1
58	Y9sfGFP	96.8094	not detected	1
59	Y9sfGFP	15.2035	not detected	1
60	Y9sfGFP	17.178	not detected	1
61	Y9sfGFP	18.449	not detected	1
62	Y9sfGFP	22.8038	not detected	1
63	Y9sfGFP	35.1751	not detected	1
64	Y9sfGFP	10.4424	25.4961	2.44308
65	Y9sfGFP	96.4152	not detected	1
66	Y9sfGFP	97.688	not detected	1
67	Y9sfGFP	47.3298	102.23	2.50717
68	Y9sfGFP	68.82	not detected	1
69	Y9sfGFP	66.8838	not detected	1
70	Y9sfGFP	16.6071	not detected	1
71	Y9sfGFP	61.9638	not detected	1
72	Y9sfGFP	56.2896	not detected	1
73	Y9sfGFP	29.0723	not detected	1
74	Y9sfGFP	32.8632	not detected	1
75	Y9sfGFP	17.6638	not detected	1
76	Y9sfGFP	15.9925	not detected	1
77	Y9sfGFP	13.9345	not detected	1
78	Y9sfGFP	13.9461	not detected	1
79	Y9sfGFP	12.3615	26.3171	2.13244
80	Y9sfGFP	20.8776	not detected	1
81	Y9sfGFP	83.549	not detected	1
82	Y9sfGFP	74.4038	not detected	1
83	Y9sfGFP	14.416	not detected	1
84	Y9sfGFP	23.0422	57.8296	2.60072
85	Y9sfGFP	35.282	72.6667	2.0598
86	Y9sfGFP	50.6946	not detected	1
87	Y9sfGFP	45.7654	not detected	1
88	Y9sfGFP	10.1395	not detected	1
89	Y9sfGFP	39.584	not detected	1
90	Y9sfGFP	46.8222	not detected	1
91	Y9sfGFP	19.322	40	2.0703
92	Y9sfGFP	128.59	not detected	1
93	Y9sfGFP	62.484	not detected	1
94	Y9sfGFP	20.4234	not detected	1
95	Y9sfGFP	22.0155	not detected	1
96	Y9sfGFP	16.1456	not detected	1
97	Y9sfGFP	15.7893	not detected	1
98	Y9sfGFP	10.4403	not detected	1
99	Y9sfGFP	16.041	not detected	1
0	Y11sfGFP	17.9259	not detected	1
1	Y11sfGFP	15.1576	not detected	1
2	Y11sfGFP	10.2505	not detected	1
3	Y11sfGFP	10.2777	not detected	1
4	Y11sfGFP	10.3711	not detected	1
5	Y11sfGFP	15.4636	not detected	1
6	Y11sfGFP	18.2694	not detected	1
7	Y11sfGFP	14.7865	not detected	1
8	Y11sfGFP	19.506	not detected	1
9	Y11sfGFP	20.4667	not detected	1
10	Y11sfGFP	27.4928	not detected	1
11	Y11sfGFP	17.9324	not detected	1
12	Y11sfGFP	19.8565	not detected	1
13	Y11sfGFP	12.5178	not detected	1
14	Y11sfGFP	15.24	not detected	1
15	Y11sfGFP	10.0903	not detected	1
16	Y11sfGFP	12.303	not detected	1
17	Y11sfGFP	20.3746	not detected	1
18	Y11sfGFP	22.7254	not detected	1
19	Y11sfGFP	23.8042	not detected	1
20	Y11sfGFP	10.3059	22.3846	2.17457
21	Y11sfGFP	19.9349	not detected	1
22	Y11sfGFP	14.1327	30.9139	2.20759
23	Y11sfGFP	22.7821	not detected	1
24	Y11sfGFP	37.9891	not detected	1
25	Y11sfGFP	23.5386	49.9	2.12172
26	Y11sfGFP	15.9046	not detected	1
27	Y11sfGFP	17.4227	not detected	1
28	Y11sfGFP	12.631	not detected	1
29	Y11sfGFP	42.6176	not detected	1
30	Y11sfGFP	12.719	not detected	1
31	Y11sfGFP	12.3711	not detected	1
32	Y11sfGFP	13.4225	not detected	1
33	Y11sfGFP	10.4068	not detected	1
34	Y11sfGFP	11.5524	not detected	1
35	Y11sfGFP	10.1626	not detected	1
36	Y11sfGFP	10.1173	not detected	1
37	Y11sfGFP	31.2875	not detected	1
38	Y11sfGFP	31.032	not detected	1
39	Y11sfGFP	22.2962	not detected	1
40	Y11sfGFP	24.4906	not detected	1
41	Y11sfGFP	12.4599	not detected	1
42	Y11sfGFP	19.2098	not detected	1
43	Y11sfGFP	20.4075	not detected	1
44	Y11sfGFP	20.3109	not detected	1
45	Y11sfGFP	32.4584	not detected	1
46	Y11sfGFP	25.4858	not detected	1
47	Y11sfGFP	18.4063	39.4414	2.17033
48	Y11sfGFP	41.8045	not detected	1
49	Y11sfGFP	24.3632	not detected	1
50	Y11sfGFP	27.6127	not detected	1
51	Y11sfGFP	23.1141	not detected	1
52	Y11sfGFP	22.5715	not detected	1
53	Y11sfGFP	22.3003	46.05	2.0657
54	Y11sfGFP	23.8914	not detected	1
55	Y11sfGFP	27.1502	not detected	1
56	Y11sfGFP	12.6499	not detected	1
57	Y11sfGFP	34.262	not detected	1
58	Y11sfGFP	31.8959	not detected	1
59	Y11sfGFP	12.4155	not detected	1
60	Y11sfGFP	11.6245	not detected	1
61	Y11sfGFP	12.3325	not detected	1
62	Y11sfGFP	28.1751	not detected	1
63	Y11sfGFP	24.3732	not detected	1
64	Y11sfGFP	23.2506	not detected	1
65	Y11sfGFP	36.8606	not detected	1
66	Y11sfGFP	38.7089	not detected	1
67	Y11sfGFP	13.6955	not detected	1
68	Y11sfGFP	28.4534	not detected	1
69	Y11sfGFP	27.7577	not detected	1
70	Y11sfGFP	12.7513	not detected	1
71	Y11sfGFP	51.0567	not detected	1
72	Y11sfGFP	30.7842	not detected	1
73	Y11sfGFP	15.2718	not detected	1
74	Y11sfGFP	50.0064	not detected	1
75	Y11sfGFP	15.9105	not detected	1
76	Y11sfGFP	15.0534	not detected	1
77	Y11sfGFP	12.2397	not detected	1
78	Y11sfGFP	24.8605	not detected	1
79	Y11sfGFP	15.1597	not detected	1
80	Y11sfGFP	39.9037	not detected	1
81	Y11sfGFP	20.0079	not detected	1
82	Y11sfGFP	18.7507	not detected	1
83	Y11sfGFP	32.2186	not detected	1
84	Y11sfGFP	16.6942	not detected	1
85	Y11sfGFP	34.1619	not detected	1
86	Y11sfGFP	15.9884	not detected	1
87	Y11sfGFP	15.8803	not detected	1
88	Y11sfGFP	25.717	not detected	1
89	Y11sfGFP	25.6436	not detected	1
90	Y11sfGFP	23.9194	not detected	1
91	Y11sfGFP	17.9429	not detected	1
92	Y11sfGFP	14.7418	not detected	1
93	Y11sfGFP	13.8227	29.4792	2.13353
94	Y11sfGFP	10.5364	not detected	1
95	Y11sfGFP	27.5944	not detected	1
96	Y11sfGFP	17.9232	not detected	1
97	Y11sfGFP	22.8066	not detected	1
98	Y11sfGFP	13.4447	not detected	1
99	Y11sfGFP	21.4965	not detected	1
0	Y13sfGFP	29.6835	67.8373	2.39117
1	Y13sfGFP	29.8237	65.0453	2.22041
2	Y13sfGFP	29.4449	72.8327	2.69984
3	Y13sfGFP	13.2258	29	2.19274
4	Y13sfGFP	11.2261	25.4162	2.28983
5	Y13sfGFP	14.1577	30.125	2.12878
6	Y13sfGFP	15.1917	32.5	2.13966
7	Y13sfGFP	14.4127	30.6	2.12334
8	Y13sfGFP	25.9101	60.895	2.42404
9	Y13sfGFP	23.6291	68.3788	3.38906
10	Y13sfGFP	21.2385	52.0096	2.62639
11	Y13sfGFP	11.8417	not detected	1
12	Y13sfGFP	10.4668	22.6667	2.16561
13	Y13sfGFP	12.343	25	2.02547
14	Y13sfGFP	10.9299	22.5714	2.06519
15	Y13sfGFP	11.6456	not detected	1
16	Y13sfGFP	12.4949	not detected	1
17	Y13sfGFP	11.7586	not detected	1
18	Y13sfGFP	17.4507	79.6336	6.99133
19	Y13sfGFP	17.8646	39.4118	2.2078
20	Y13sfGFP	12.1396	not detected	1
21	Y13sfGFP	12.5763	not detected	1
22	Y13sfGFP	13.0974	not detected	1
23	Y13sfGFP	11.1313	23.3611	2.09903
24	Y13sfGFP	17.7147	42.2667	2.38694
25	Y13sfGFP	46.0028	125.606	3.38142
26	Y13sfGFP	10.2871	24.3125	2.36412
27	Y13sfGFP	16.1936	34.8868	2.15599
28	Y13sfGFP	10.3955	not detected	1
29	Y13sfGFP	22.5858	65.4806	3.06872
30	Y13sfGFP	27.1283	71.0849	2.83441
31	Y13sfGFP	21.9807	51.881	2.44773
32	Y13sfGFP	18.557	45.2364	2.45891
33	Y13sfGFP	155.488	not detected	1
34	Y13sfGFP	75.1701	188.262	3.22991
35	Y13sfGFP	173.416	not detected	1
36	Y13sfGFP	31.9716	82.7518	2.83285
37	Y13sfGFP	10.3941	not detected	1
38	Y13sfGFP	14.3132	not detected	1
39	Y13sfGFP	17.268	36.3836	2.11217
40	Y13sfGFP	25.5312	63.69	2.6659
41	Y13sfGFP	10.4586	not detected	1
42	Y13sfGFP	11.9189	not detected	1
43	Y13sfGFP	14.0657	not detected	1
44	Y13sfGFP	53.35	125.035	2.63556
45	Y13sfGFP	46.4609	143.041	4.91505
46	Y13sfGFP	18.0071	43.5705	2.48639
47	Y13sfGFP	48.4624	101.844	2.12238
48	Y13sfGFP	12.2876	not detected	1
49	Y13sfGFP	35.9893	99.9362	3.31446
50	Y13sfGFP	79.7889	185.772	2.71232
51	Y13sfGFP	34.0008	78.3536	2.41479
52	Y13sfGFP	13.6884	31.3522	2.30144
53	Y13sfGFP	12.2531	25.5	2.08121
54	Y13sfGFP	12.3142	not detected	1
55	Y13sfGFP	14.331	35.0583	2.5553
56	Y13sfGFP	12.7433	not detected	1
57	Y13sfGFP	13.5957	not detected	1
58	Y13sfGFP	13.7162	not detected	1
59	Y13sfGFP	15.57	not detected	1
60	Y13sfGFP	11.634	not detected	1
61	Y13sfGFP	11.663	not detected	1
62	Y13sfGFP	13.3714	not detected	1
63	Y13sfGFP	38.0312	105.508	3.55149
64	Y13sfGFP	12.3423	not detected	1
65	Y13sfGFP	11.6472	not detected	1
66	Y13sfGFP	14.3294	not detected	1
67	Y13sfGFP	27.0584	69.3496	2.60552
68	Y13sfGFP	29.7578	73.6857	2.50791
69	Y13sfGFP	31.0897	89.0446	3.01289
70	Y13sfGFP	14.0266	not detected	1
71	Y13sfGFP	10.1696	not detected	1
72	Y13sfGFP	11.6886	not detected	1
73	Y13sfGFP	12.5526	not detected	1
74	Y13sfGFP	12.4774	not detected	1
75	Y13sfGFP	25.5296	63.3672	2.70991
76	Y13sfGFP	16.9251	36.5	2.15679
77	Y13sfGFP	11.4464	not detected	1
78	Y13sfGFP	11.6665	not detected	1
79	Y13sfGFP	15.5437	not detected	1
80	Y13sfGFP	34.013	91.6348	3.97167
81	Y13sfGFP	10.5337	not detected	1
82	Y13sfGFP	78.571	179.96	2.44293
83	Y13sfGFP	13.6432	32.0735	2.35745
84	Y13sfGFP	62.4392	139.417	2.4874
85	Y13sfGFP	78.8594	178.023	2.38355
86	Y13sfGFP	13.7248	30.05	2.19086
87	Y13sfGFP	14.9626	not detected	1
88	Y13sfGFP	33.8206	77.322	2.36101
89	Y13sfGFP	32.1811	76.9389	2.48322
90	Y13sfGFP	21.1827	47.6475	2.26371
91	Y13sfGFP	22.1	59.2939	3.28945
92	Y13sfGFP	10.2362	not detected	1
93	Y13sfGFP	16.8599	53.0143	3.16259
94	Y13sfGFP	18.4556	49.2623	2.74609
95	Y13sfGFP	21.2269	52.7946	2.62743
96	Y13sfGFP	10.2704	not detected	1
97	Y13sfGFP	21.8536	54.9006	2.62264
98	Y13sfGFP	30.2189	81.4885	2.89256
99	Y13sfGFP	18.0689	40.8788	2.26397
0	Y15sfGFP	39.2266	115.984	3.83122
1	Y15sfGFP	30.3317	78.6402	2.88064
2	Y15sfGFP	23.3784	63.8777	3.04813
3	Y15sfGFP	18.3143	50.1768	2.85731
4	Y15sfGFP	34.0088	82.3325	2.50067
5	Y15sfGFP	18.5839	57.539	3.23791
6	Y15sfGFP	23.2942	92.4341	6.28209
7	Y15sfGFP	33.5372	89.3223	3.11804
8	Y15sfGFP	27.8793	89.2995	4.13743
9	Y15sfGFP	42.0214	121.151	3.80848
10	Y15sfGFP	28.1869	73.9642	2.96328
11	Y15sfGFP	22.7528	90.9434	6.10293
12	Y15sfGFP	11.5647	34.0231	3.03799
13	Y15sfGFP	87.8255	209.183	3.11966
14	Y15sfGFP	23.8988	68.3968	3.54388
15	Y15sfGFP	13.8903	34.0274	2.4705
16	Y15sfGFP	11.8458	28.7037	2.43453
17	Y15sfGFP	12.1899	30.4675	2.51807
18	Y15sfGFP	46.2141	151.816	4.87241
19	Y15sfGFP	63.9565	150.185	2.517
20	Y15sfGFP	35.9191	121.18	5.44208
21	Y15sfGFP	10.542	23.7143	2.24992
22	Y15sfGFP	11.0357	31.4989	2.90663
23	Y15sfGFP	12.5168	43.9438	3.78436
24	Y15sfGFP	26.2136	78.8609	3.46069
25	Y15sfGFP	12.524	37.9478	3.21204
26	Y15sfGFP	12.0871	33.9585	2.94282
27	Y15sfGFP	12.1599	35.4406	3.0197
28	Y15sfGFP	11.5889	30.755	2.72674
29	Y15sfGFP	37.3828	144.942	7.37707
30	Y15sfGFP	17.4682	40.2697	2.31901
31	Y15sfGFP	40.6866	170.854	6.43665
32	Y15sfGFP	53.0712	189.802	6.13479
33	Y15sfGFP	25.7599	72.2739	2.98386
34	Y15sfGFP	33.4123	103.648	3.62664
35	Y15sfGFP	31.3024	91.0043	3.21805
36	Y15sfGFP	63.4768	202.374	5.13046
37	Y15sfGFP	60.6039	178.668	4.9215
38	Y15sfGFP	181.917	not detected	1
39	Y15sfGFP	40.7558	95.3594	2.51823
40	Y15sfGFP	28.9999	106.603	4.63772
41	Y15sfGFP	34.981	119.702	4.65594
42	Y15sfGFP	45.4991	138.45	3.72225
43	Y15sfGFP	20.5081	81.5477	4.87902
44	Y15sfGFP	19.542	60.0052	3.54179
45	Y15sfGFP	10.9739	27.2635	2.50061
46	Y15sfGFP	12.1168	42.6651	3.76289
47	Y15sfGFP	29.0825	107.119	4.944
48	Y15sfGFP	27.9666	92.121	4.26862
49	Y15sfGFP	19.0975	46.5984	2.46068
50	Y15sfGFP	18.7213	89.5047	5.88836
51	Y15sfGFP	15.4283	58.9411	5.03259
52	Y15sfGFP	15.7043	48.0753	3.40795
53	Y15sfGFP	28.912	98.5761	5.13896
54	Y15sfGFP	10.6372	25.812	2.4295
55	Y15sfGFP	14.5419	61.1175	4.67758
56	Y15sfGFP	13.7089	48.2636	3.7289
57	Y15sfGFP	66.4549	158.419	2.63909
58	Y15sfGFP	14.5413	37.4787	2.64633
59	Y15sfGFP	77.8251	173.252	2.30941
60	Y15sfGFP	24.7554	84.8733	5.55225
61	Y15sfGFP	18.8658	80.894	4.85751
62	Y15sfGFP	11.7229	45.5557	4.14625
63	Y15sfGFP	10.7359	37.4103	3.52532
64	Y15sfGFP	43.8449	204.496	8.19541
65	Y15sfGFP	54.1527	165.904	4.33955
66	Y15sfGFP	33.2158	162.854	7.53016
67	Y15sfGFP	21.7223	75.0157	5.16731
68	Y15sfGFP	19.3459	70.8271	4.47518
69	Y15sfGFP	15.7452	47.802	3.36294
70	Y15sfGFP	106.714	245.714	3.1745
71	Y15sfGFP	12.2195	27.6	2.26033
72	Y15sfGFP	16.6719	43.7077	2.68985
73	Y15sfGFP	15.0045	36.1783	2.4257
74	Y15sfGFP	16.759	42.9389	2.59123
75	Y15sfGFP	10.9111	27.4298	2.53524
76	Y15sfGFP	30.7141	82.686	2.92239
77	Y15sfGFP	45.3511	137.125	4.04679
78	Y15sfGFP	74.0204	193.566	3.11118
79	Y15sfGFP	14.8896	42.0763	2.99498
80	Y15sfGFP	14.9143	39.2091	2.76014
81	Y15sfGFP	89.4797	230.485	4.19841
82	Y15sfGFP	14.4483	49.2127	3.99485
83	Y15sfGFP	23.5117	54.6289	2.33462
84	Y15sfGFP	42.538	184.507	7.22237
85	Y15sfGFP	10.7312	26.6986	2.49892
86	Y15sfGFP	10.3813	23.1282	2.22995
87	Y15sfGFP	20.6281	67.1865	3.95647
88	Y15sfGFP	13.1862	40.294	3.11876
89	Y15sfGFP	13.8785	36.0372	2.70511
90	Y15sfGFP	10.6864	26.7033	2.50806
91	Y15sfGFP	12.1647	27.68	2.28196
92	Y15sfGFP	11.1232	36.3967	3.3936
93	Y15sfGFP	11.2291	37.6897	3.51276
94	Y15sfGFP	17.5366	65.8093	5.32517
95	Y15sfGFP	13.5646	40.9206	3.54128
96	Y15sfGFP	18.4336	53.9322	3.49102
97	Y15sfGFP	18.794	52.4669	3.31132
98	Y15sfGFP	11.1191	36.2186	3.36859
99	Y15sfGFP	11.6888	33.6512	2.99457
0	Y15PsfGFP	47.3773	not detected	1
1	Y15PsfGFP	16.0389	not detected	1
2	Y15PsfGFP	10.3515	not detected	1
3	Y15PsfGFP	12.1541	not detected	1
4	Y15PsfGFP	15.8862	not detected	1
5	Y15PsfGFP	12.3796	not detected	1
6	Y15PsfGFP	16.1482	not detected	1
7	Y15PsfGFP	13.844	not detected	1
8	Y15PsfGFP	10.113	not detected	1
9	Y15PsfGFP	39.2947	not detected	1
10	Y15PsfGFP	17.4357	not detected	1
11	Y15PsfGFP	23.33	not detected	1
12	Y15PsfGFP	21.6742	not detected	1
13	Y15PsfGFP	16.0434	not detected	1
14	Y15PsfGFP	18.7652	not detected	1
15	Y15PsfGFP	21.4889	not detected	1
16	Y15PsfGFP	20.3353	not detected	1
17	Y15PsfGFP	18.0386	not detected	1
18	Y15PsfGFP	13.8697	not detected	1
19	Y15PsfGFP	17.7777	not detected	1
20	Y15PsfGFP	19.4994	not detected	1
21	Y15PsfGFP	20.4596	not detected	1
22	Y15PsfGFP	30.7442	not detected	1
23	Y15PsfGFP	20.6617	not detected	1
24	Y15PsfGFP	13.801	not detected	1
25	Y15PsfGFP	12.3896	not detected	1
26	Y15PsfGFP	28.8658	not detected	1
27	Y15PsfGFP	12.5434	not detected	1
28	Y15PsfGFP	13.6346	not detected	1
29	Y15PsfGFP	70.4755	not detected	1
30	Y15PsfGFP	28.706	64.9659	2.70749
31	Y15PsfGFP	10.3943	not detected	1
32	Y15PsfGFP	20.3192	not detected	1
33	Y15PsfGFP	27.0275	not detected	1
34	Y15PsfGFP	12.191	not detected	1
35	Y15PsfGFP	13.011	not detected	1
36	Y15PsfGFP	12.8347	not detected	1
37	Y15PsfGFP	35.098	not detected	1
38	Y15PsfGFP	41.9789	not detected	1
39	Y15PsfGFP	46.6843	not detected	1
40	Y15PsfGFP	13.6903	not detected	1
41	Y15PsfGFP	14.1207	44	3.11606
42	Y15PsfGFP	20.1302	not detected	1
43	Y15PsfGFP	13.7452	not detected	1
44	Y15PsfGFP	28.6817	not detected	1
45	Y15PsfGFP	20.5556	not detected	1
46	Y15PsfGFP	23.4712	not detected	1
47	Y15PsfGFP	24.9016	not detected	1
48	Y15PsfGFP	10.3332	not detected	1
49	Y15PsfGFP	16.0064	40.8186	2.7775
50	Y15PsfGFP	31.7735	65.5991	2.07284
51	Y15PsfGFP	11.5625	not detected	1
52	Y15PsfGFP	18.4338	not detected	1
53	Y15PsfGFP	43.3953	not detected	1
54	Y15PsfGFP	13.3338	not detected	1
55	Y15PsfGFP	12.3971	not detected	1
56	Y15PsfGFP	12.455	not detected	1
57	Y15PsfGFP	10.5975	not detected	1
58	Y15PsfGFP	10.418	not detected	1
59	Y15PsfGFP	11.5344	not detected	1
60	Y15PsfGFP	17.9789	not detected	1
61	Y15PsfGFP	12.4394	not detected	1
62	Y15PsfGFP	18.1045	not detected	1
63	Y15PsfGFP	17.8965	not detected	1
64	Y15PsfGFP	12.2886	not detected	1
65	Y15PsfGFP	18.2616	not detected	1
66	Y15PsfGFP	13.8618	not detected	1
67	Y15PsfGFP	12.475	not detected	1
68	Y15PsfGFP	39.484	not detected	1
69	Y15PsfGFP	53.2142	not detected	1
70	Y15PsfGFP	10.2274	not detected	1
71	Y15PsfGFP	49.9039	not detected	1
72	Y15PsfGFP	37.9174	not detected	1
73	Y15PsfGFP	23.9101	50.7554	2.13137
74	Y15PsfGFP	14.7628	not detected	1
75	Y15PsfGFP	14.6896	not detected	1
76	Y15PsfGFP	27.2153	not detected	1
77	Y15PsfGFP	23.5302	not detected	1
78	Y15PsfGFP	25.2905	not detected	1
79	Y15PsfGFP	11.9552	24.8233	2.09442
80	Y15PsfGFP	38.4931	78	2.02638
81	Y15PsfGFP	28.0859	64.2273	2.28793
82	Y15PsfGFP	13.2251	not detected	1
83	Y15PsfGFP	20.2306	not detected	1
84	Y15PsfGFP	14.0004	not detected	1
85	Y15PsfGFP	18.899	not detected	1
86	Y15PsfGFP	28.8177	not detected	1
87	Y15PsfGFP	25.3668	not detected	1
88	Y15PsfGFP	13.7522	not detected	1
89	Y15PsfGFP	17.2589	not detected	1
90	Y15PsfGFP	13.661	not detected	1
91	Y15PsfGFP	65.5697	not detected	1
92	Y15PsfGFP	13.9366	not detected	1
93	Y15PsfGFP	19.9776	not detected	1
94	Y15PsfGFP	22.6176	not detected	1
95	Y15PsfGFP	20.8642	not detected	1
96	Y15PsfGFP	83.5091	not detected	1
97	Y15PsfGFP	73.2336	not detected	1
98	Y15PsfGFP	14.177	not detected	1
99	Y15PsfGFP	47.5113	not detected	1

## Sheet: Fig.3c
Fig. 3c	Upper pannel
Lane	1	2	3	4	5	6	7	8	9	10	11	12	13	14
	Protein Marker	transfected HEK293												Protein Marker
Protein		Y9-sfGFP			Y11-sfGFP			Y13-sfGFP			Y15-sfGFP
Fraction		Whole cell	Soluble	Pellet	Whole cell	Soluble	Pellet	Whole cell	Soluble	Pellet	Whole cell	Soluble	Pellet
<Protein Marker>
NE-MWP03:BLUE Star (Nippon Genetics co. Ltd.)
<Antibody>
Left :	primary	anti-GFP antibody (GTX113617, Gene Tex, Lot. 42179, Rb pAb)
	secondary	anti-Rabbit IgG H&L (HRP) (ab6721, abcam, Lot GR3179871-1)
Right :	primary	anti-GAPDH antibody (M171-3MS, MBL, Lot.002, Ms mAb)
	secondary	anti-Mouse IgG HRP Conjugate (W402B, Promega, Lot 0000306114)
Boxed Area	Cropped area shown in Fig3c
Fig. 3c	Lower pannel
Lane	1	2	3	4	5	6	7	8	9	10	11
	Protein Marker	transfected HEK293									Protein Marker
Protein		sfGFP			Y15(K9P)-sfGFP			Y17-sfGFP
Fraction		Whole cell	Soluble	Pellet	Whole cell	Soluble	Pellet	Whole cell	Soluble	Pellet
<Antibody>
Left :	primary	anti-GFP antibody (GTX113617, Gene Tex, Lot. 42179, Rb pAb)
	secondary	anti-Rabbit IgG H&L (HRP) (ab6721, abcam, Lot GR3179871-1)
Right :	primary	anti-GAPDH antibody (M171-3MS, MBL, Lot.002, Ms mAb)
	secondary	anti-Mouse IgG HRP Conjugate (W402B, Promega, Lot 0000306114)
Boxed Area	Cropped area shown in Fig3c

## Sheet: Fig.3d
Fig. 3d
	anisotropy (r)
	1st	2nd	3rd	average	S.D.
sfGFP	0.268906	0.261798	0.268235	0.266313	0.00392454
Y9-sfGFP	0.27274	0.269815	0.276254	0.272936	0.0032235
Y11-sfGFP	0.284826	0.27144	0.27682	0.277696	0.00673553
Y13-sfGFP	0.197759	0.2266	0.208619	0.210993	0.0145666
Y15-sfGFP	0.138032	0.138196	0.156068	0.144099	0.0103662
Y15(K9P)-sfGFP	0.276015	0.281633	0.283647	0.280431	0.00395523

## Sheet: Fig.3e
Fig. 3e
Lane	1	2	3	4	5	6
	Protein Marker	transfected HEK293
Protein		Y15-sfGFP	Y15-sfGFP	Y15-sfGFP	mock	Y15(K9P)-sfGFP
Protein		mock	Y15(K9P)-mCherry-HA	Y15-mCherry-HA	Y15-mCherry-HA	Y15-mCherry-HA
<Protein Marker>
NE-MWP03:BLUE Star (Nippon Genetics co. Ltd.)
<Antibody>
Left :	primary	anti-GFP antibody (GTX113617, Gene Tex, Lot. 42179, Rb pAb)
	secondary	anti-Rabbit IgG H&L (HRP) (ab6721, abcam, Lot GR3179871-1)
Right :	primary	anti-HA-tag antibody (561, MBL, Lot.066, Rb pAb)
	secondary	anti-Mouse IgG HRP Conjugate (W402B, Promega, Lot 0000306114)
Boxed Area	Cropped area shown in Fig 3e

## Sheet: Fig.4c
Fig. 4c
	anisotropy (r)
	1st	2nd	3rd	average	S.D.
mAG-HA	0.267839	0.259256	0.257765	0.26162	0.00543717
sfGFP-HA	0.270361	0.268152	0.267949	0.268821	0.00133814
AG-HA	0.157122	0.156792	0.146214	0.153376	0.00620494
Y15-mAG-HA	0.151405	0.150791	0.140833	0.147676	0.00593437
Y15-sfGFP-HA	0.147677	0.152926	0.151726	0.150776	0.00275013
Y15-AG-HA	0.0473025	0.0500418	0.0426332	0.0466592	0.00374596

## Sheet: Fig.5c
Fig. 5 c
	Ch1	Ch2	Ch3
protein	AG	mCherry	phalloidin
Y15-mCh-HA	28661.5	29388.3	3835.87
Y15-mCh-HA	2246.55	8234.76	6218.37
Y15-mCh-HA	2144.21	5918	12209.6
Y15-mCh-HA	2394.29	5934.74	5782.17
Y15-mCh-HA	42992	58760	6097.5
Y15-mCh-HA	14933.3	42152.9	9037.64
Y15-mCh-HA	61192	70197	15374.5
Y15-mCh-HA	2539.99	22881.3	11105.5
Y15-mCh-HA	60434	49115	13680
Y15-mCh-HA	4145.01	18437.2	11472.2
Y15-mCh-HA	26644.8	46263.2	9449.42
Y15-mCh-HA	36086.1	48815.3	3527.53
Y15-mCh-HA	2168.6	10869.6	21050
Y15-mCh-HA	2024.59	10506.6	5541.1
Y15-mCh-HA	4173.26	11231.8	6230.86
Y15-mCh-HA	43522.6	8939.89	7653.22
Y15-mCh-HA	1661.61	5801.39	10423.8
Y15-mCh-HA	25622.6	47779.4	8704
Y15-mCh-HA	28019.7	23120.5	8648.02
Y15-mCh-HA	2424.59	11888.5	12025.2
Y15-mCh-NCK	36249.5	27419	18734.5
Y15-mCh-NCK	28547.5	22264	17638.5
Y15-mCh-NCK	15986	24153.3	13404.7
Y15-mCh-NCK	30345	23156.5	22637
Y15-mCh-NCK	25137	23791.8	24054.4
Y15-mCh-NCK	33725	37307.7	24008.3
Y15-mCh-NCK	13215	14850	15726.3
Y15-mCh-NCK	22050	31991	37342
Y15-mCh-NCK	24679	37160.7	18585.7
Y15-mCh-NCK	26712.5	32093.5	17364
Y15-mCh-NCK	13407.6	26095	21522
Y15-mCh-NCK	32391.7	44507.3	23042
Y15-mCh-NCK	9731	23380.2	14280.2
Y15-mCh-NCK	34274	24085	30708
Y15-mCh-NCK	19119	20938	31060
Y15-mCh-NCK	31262	36627.5	13063
Y15-mCh-NCK	13440.2	22014.8	15347.6
Y15-mCh-NCK	15620.8	23484.2	15574.5
Y15-mCh-NCK	21190.9	23484	16969.3
Y15-mCh-NCK	25939.5	33532	40509
Y15-mCh-NCK	12955.8	9175.28	22886.9
Y15-mCh-NCK	1981.48	3362.51	7546.81
Y15-mCh-NCK	22306.8	35690.7	40294.6
Y15-mCh-NCK	17081.7	10115.7	34401.6
Y15-mCh-NCK	24615.9	30156	19431
Y15-mCh-NCK	36292.6	35221.2	36030
Y15-mCh-NCK	8841.3	7919.51	12152.9
Y15-mCh-NCK	50409.7	31071.4	28370.5
Y15-mCh-NCK	11373.7	15219.4	21410
Y15-mCh-NCK	5274.79	7362.54	17438.3
Y15-mCh-NCK	8260.33	13480.6	13571.2
Y15-mCh-NCK	10208.2	15150.6	26581.5
Y15-mCh-NCK	42092.2	42338.8	41745.4
Y15-mCh-NCK	56244.9	22766.4	17344.3
Y15-mCh-NCK	30009.6	51550.5	17475.9
Y15-mCh-NCK	16605.5	28037.1	25090.9
Y15-mCh-NCK	15897.2	15724.7	16479.8
Y15-mCh-NCK	23183.2	22338	22023.9
Y15-mCh-NCK	23127	22718	44043.2
Y15-mCh-NCK	16944.7	16831.8	19521.4
Y15-mCh-NCKdS1L1	29199.2	28056.8	20734.4
Y15-mCh-NCKdS1L1	22094	15407.4	14760.7
Y15-mCh-NCKdS1L1	3278.33	12381.6	6552.87
Y15-mCh-NCKdS1L1	11938.7	24591.3	7750.67
Y15-mCh-NCKdS1L1	26875	43238	9937.5
Y15-mCh-NCKdS1L1	1925.85	5143.78	6370.88
Y15-mCh-NCKdS1L1	3587.25	5080.81	8482.44
Y15-mCh-NCKdS1L1	7131.5	29439	7488
Y15-mCh-NCKdS1L1	12053.2	16288.3	5675.15
Y15-mCh-NCKdS1L1	6848	10126	12877.5
Y15-mCh-NCKdS1L1	6013.22	25209.7	4714.78
Y15-mCh-NCKdS1L1	5720.2	24089.1	4448.8
Y15-mCh-NCKdS1L1	16281	31088.5	4177.75
Y15-mCh-NCKdS1L1	15414.7	24735.5	10935.4
Y15-mCh-NCKdS1L1	14913	28567.5	11370
Y15-mCh-NCKdS1L1	10227.5	12541.5	7254.5
Y15-mCh-NCKdS1L1	3900.33	7220.33	5429.67
Y15-mCh-NCKdS1L1	24944	24842	11143
Y15-mCh-NCKdS1L1	11375.5	17561	9100
Y15-mCh-NCKdS1L1	6080	9011.67	7417.67
Y15-mCh-NCKdS1L1	17231.1	24973.4	10602.1
Y15-mCh-NCKdS1L1	20975.6	46154.9	14791.1
Y15-mCh-NCKdS1L1	11036.7	19268.2	13639.6
Y15-mCh-NCKdS1L1	30220.3	13355.9	5770.12
Y15-mCh-NCKdS1L1	33496	36871.9	7939.2
Y15-mCh-NCKdS1L1	48601	39327.5	3667
Y15-mCh-NCKdS1L1	22170.2	29366.4	5168.74
Y15-mCh-NCKdS1L1	43786.1	23342.4	9281.2
Y15-mCh-NCKdS1L1	34062.3	27163.3	11927.4
Y15-mCh-NCKdS1L1	41212.6	9750.31	10154
Y15-mCh-NCKdS1L1	51593.3	37741.6	17498.2
Y15-mCh-NCKdS1L1	34207.6	35743.3	10066.6
Y15-mCh-NCKdS1L1	32553.1	17617.9	17616
Y15-mCh-NCKdS1L1	45942.4	36160.6	17058.9
Y15-mCh-NCKdS1L1	44393.5	46097.4	7667.38
Y15-mCh-NCKdS1L1	49927.5	30648.3	26863
Y15-mCh-NCKdS1L1	27989	8205	15789.2
Y15-mCh-NCKdS1L1	14723.6	8199.7	19181.2
Y15-mCh-NCKdS1L1	32480.2	21817.1	20245.1
Y15-mCh-NCKdS1L1	40559.1	30506.1	5337.93
Y15-mCh-NCKx2	45853.4	11861.8	63767.3
Y15-mCh-NCKx2	10674	9883	50217
Y15-mCh-NCKx2	9245	5188	36519
Y15-mCh-NCKx2	19549.7	20960.2	25532.1
Y15-mCh-NCKx2	24977.2	35968	18920
Y15-mCh-NCKx2	15175.9	13890.9	19837.1
Y15-mCh-NCKx2	12240.2	12906	11143.4
Y15-mCh-NCKx2	26721.8	14441.5	23686.2
Y15-mCh-NCKx2	28737	17644	29803
Y15-mCh-NCKx2	24384.7	34604.3	29904.7
Y15-mCh-NCKx2	12304.8	11987.2	21931
Y15-mCh-NCKx2	14872.9	18260.5	19482.4
Y15-mCh-NCKx2	17833.6	14178.6	17771.8
Y15-mCh-NCKx2	13309	8085.5	29740.6
Y15-mCh-NCKx2	21141	14271	32649
Y15-mCh-NCKx2	34928	15275	48129
Y15-mCh-NCKx2	45156.9	10514.9	49809.6
Y15-mCh-NCKx2	20749.5	5598.14	22424.3
Y15-mCh-NCKx2	24684.8	22504.8	19608.2
Y15-mCh-NCKx2	16654.5	9310	36099.5
Y15-mCh-NCKx2	29597.3	7411.68	40816.5
Y15-mCh-NCKx2	26010.7	14891.5	27153.3
Y15-mCh-NCKx2	17410.4	14804.8	15334.8
Y15-mCh-NCKx2	15844.6	9659.66	12887.8
Y15-mCh-NCKx2	33292.9	11173.3	32285.1
Y15-mCh-NCKx2	53178.1	10205.1	23871.1
Y15-mCh-NCKx2	15462.1	22275	14044.6
Y15-mCh-NCKx2	54224.6	10971.5	20785.4
Y15-mCh-NCKx2	33563.6	9464.16	31858.2
Y15-mCh-NCKx2	5761.8	4008.5	14834.1
Y15-mCh-NCKx2	41903.6	12819.5	38354.6
Y15-mCh-NCKx2	54340.9	24188.7	36241.2
Y15-mCh-NCKx2	59018.3	20990.8	34572.5
Y15-mCh-NCKx2	48726.9	43193.8	34588.2
Y15-mCh-NCKx2	44782.7	27060.1	30212.2
Y15-mCh-NCKx2	17515.2	7076.69	24527
Y15-mCh-NCKx2	46004.7	8021.93	41029.6
Y15-mCh-NCKx2	15671.7	6077.57	36806.8
Y15-mCh-NCKx2	26161.3	6996.98	33516.5
Y15-mCh-NCKx2	12733.8	3840.5	17693.7

## Sheet: Fig.5d & FigS21-22
Fig. 5 d
Fig. S21 and 22
	Ch1	Ch2	Ch3	Ch2/Ch1
plasmid	Y15-AG-HA	Y15-mCh-NCK	phalloidin	mCh/AG
0ng	38579	1904.33	5821.67	0.0493619
0ng	30110	1822	8236	0.0605115
0ng	18099	2445	12026	0.13509
0ng	42279	1820	7021.5	0.0430474
0ng	29220	2025	12498	0.0693018
0ng	21671.8	1601.67	6419.67	0.0739056
0ng	61490	2132	5462	0.0346723
0ng	10346	1575.4	6424.2	0.152271
0ng	14101.4	1584.62	6273	0.112374
0ng	25576.4	1638.29	10235.7	0.0640545
0ng	30199.8	1831.8	8086.6	0.060656
0ng	18128.1	1644.88	6221.75	0.0907361
0ng	18329	1704.25	7912	0.0929811
0ng	31950.3	1638.67	6865.33	0.0512879
0ng	23911.9	1646.7	7604.1	0.0688653
0ng	23001.8	1499.25	5486.25	0.0651798
0ng	17057.9	1716	8251.6	0.100598
0ng	14286.5	1746.83	5691.17	0.122272
0ng	35470	1754	10436	0.0494502
0ng	14267	1507.5	7170.5	0.105663
0ng	40463	1598	8953.33	0.0394929
0ng	6463.67	1651.69	12366	0.255535
0ng	30673.5	1539.5	9348	0.0501899
0ng	32959.2	1625.67	5680.89	0.0493236
0ng	29898	1556.31	6028.15	0.0520539
0ng	23814.2	1623.29	10316	0.0681647
0ng	43034.7	1659.39	10540.8	0.0385594
0ng	33324.1	1556.7	1732.5	0.0467139
0ng	30729.6	1707.41	16634.9	0.0555625
0ng	51537.7	1838.67	6969.33	0.0356762
0ng	37221.3	1623.39	2032.36	0.0436146
0ng	33915.1	1663.75	4129	0.0490563
0ng	43325	1776.6	4813.8	0.0410063
0ng	14215.9	1647.89	10275.2	0.115919
0ng	23562.2	1664.72	12838.7	0.0706524
0ng	9357.21	1676.17	13720.5	0.179132
0ng	24019.6	1602.73	9833.32	0.0667258
0ng	24253.5	1613.19	9131.38	0.0665138
0ng	25346.4	1604.34	3069.09	0.0632967
0ng	39978.8	1710.5	5737.25	0.0427852
0ng	1371.37	1621.14	6772.86	1.18213
0ng	24479.3	1637.17	3115.17	0.0668795
0ng	20263.7	1649.33	3974.61	0.0813934
0ng	51958	2109	6407	0.0405905
0ng	25005	2136	2635	0.0854229
0ng	46827.2	1911.5	4322	0.0408202
0ng	36598.5	1651.94	1526.39	0.0451369
0ng	9661	1492.67	4416.67	0.154504
0ng	19706.5	1602.25	6603.5	0.0813057
0ng	24338.5	1572.27	5834.64	0.0646004
62.5ng	29537	9166	16858	0.310323
62.5ng	29244.5	6544.75	9164.5	0.223794
62.5ng	26277.5	8561.75	7363	0.325821
62.5ng	13302	7148.33	12881.2	0.537388
62.5ng	36499.5	11006	11048.5	0.301538
62.5ng	14960	8651.67	10422.3	0.57832
62.5ng	26438.1	9675.89	6447.56	0.365983
62.5ng	23904.8	12564	7760.1	0.525585
62.5ng	42959	7848	14803	0.182686
62.5ng	20448.7	6221.67	9108.67	0.304258
62.5ng	21529.7	12973.5	21524.2	0.602584
62.5ng	17571.5	5582	5558	0.317674
62.5ng	8829	13728.5	9323.5	1.55493
62.5ng	25084.5	5413	2573	0.215791
62.5ng	13491.6	5700.8	11149.7	0.422544
62.5ng	14372.4	3794.2	8685.2	0.263992
62.5ng	33842.2	9957.75	7246.75	0.29424
62.5ng	23490.2	9279.1	10072.4	0.39502
62.5ng	29709	9115.5	5009.5	0.306826
62.5ng	30441.5	10362.5	7613	0.340407
62.5ng	41031.6	7881.4	10835.6	0.192081
62.5ng	15790.5	1583.38	4661.48	0.100274
62.5ng	46966.1	20513	6008.45	0.436762
62.5ng	23441.5	1761	3840	0.0751232
62.5ng	51534.5	1826	5370	0.0354326
62.5ng	16838.3	1419	6941	0.084272
62.5ng	28250.1	20965.8	10830.2	0.74215
62.5ng	34494	20579.4	8675.2	0.596606
62.5ng	11427.7	3154.06	5082.72	0.276
62.5ng	17420.1	9744.4	3874.4	0.559377
62.5ng	21367.3	6966.42	5093.06	0.326031
62.5ng	16516.1	1560.85	3040.85	0.0945047
62.5ng	1941.55	2199.07	6169.77	1.13264
62.5ng	34071.2	2168	15809.2	0.0636314
62.5ng	19016.1	4870.43	8407.71	0.256121
62.5ng	14005	2527.75	8753.5	0.180489
62.5ng	11101.4	9578.43	5503.52	0.862811
62.5ng	36715.5	8105.5	11665.5	0.220765
62.5ng	14837.5	12315.8	8041.45	0.830049
62.5ng	14338.3	6760.67	7250.61	0.471512
62.5ng	16991.5	24197	5387	1.42406
62.5ng	36953	18612	29779	0.503667
62.5ng	59469.1	31777.9	25105.3	0.53436
62.5ng	32423.8	15064.7	3491	0.464619
62.5ng	24376.5	8871	7329.5	0.363916
62.5ng	4505.95	3954.92	7783.13	0.877712
62.5ng	41916.5	28849.1	7165.55	0.688252
62.5ng	60765	27786	18236	0.45727
62.5ng	16324.8	8721.22	6572.83	0.534231
62.5ng	8923.17	1673.39	4157.39	0.187533
125ng	21238	7588	9909	0.357284
125ng	13217	6087	10371	0.460543
125ng	13209.9	22544.7	5267.44	1.70665
125ng	29315.5	29720.2	12256.5	1.01381
125ng	37249	19314	14205	0.518511
125ng	19310	11258.4	8783.8	0.583035
125ng	4266.14	7045.14	12818.5	1.65141
125ng	33849	20651	27803	0.610092
125ng	22800.5	17924.5	8133	0.786145
125ng	23975.2	22607	4792.75	0.942931
125ng	12794.5	8711	3605	0.680839
125ng	22957.5	21962.2	9020.75	0.956648
125ng	32870.1	24721.2	28233.6	0.752086
125ng	24295.9	28747.9	3820.62	1.18324
125ng	29282.4	29690.9	11888.6	1.01395
125ng	20621	23274	12101.5	1.12866
125ng	20472	18126.4	7796.2	0.885424
125ng	31895.4	25540.4	8473	0.800755
125ng	21388.1	10060.8	5130	0.47039
125ng	30043.6	19716.8	13477.8	0.656273
125ng	19842.8	10516.3	12849.7	0.529984
125ng	30211.6	22722	33958	0.752096
125ng	36451.2	16803.8	7687.59	0.460994
125ng	30885.3	8884.09	14820.9	0.287648
125ng	19571.5	7327.6	32539.9	0.374402
125ng	24609.5	13939.5	11858	0.566428
125ng	45148	10298.3	39163	0.228102
125ng	53696.4	35292.2	14048.8	0.657254
125ng	30496.4	9474.78	25295.6	0.310685
125ng	32729.3	15101.8	13082.3	0.461416
125ng	59609	13083	53577	0.21948
125ng	39127.4	40053.1	27425	1.02366
125ng	17847.7	7706	18026.7	0.431764
125ng	9369.86	5824.71	9069	0.621644
125ng	20451.8	14737.2	41536.8	0.720582
125ng	28654.3	4073	36634.3	0.142143
125ng	39923.7	26412.8	33134.9	0.661581
125ng	9485.11	4221.57	16358.5	0.445073
125ng	27176.7	32267	11405.3	1.18731
125ng	34843.1	21041.3	51091	0.603886
125ng	47065.9	19754.6	5669.11	0.419721
125ng	33661.1	38723.4	5309.79	1.15039
125ng	21031.3	14748.3	5839.33	0.701255
125ng	14028.3	2474.33	9465.67	0.176381
125ng	3551.33	2101.9	10107.2	0.591864
125ng	28975	17912.7	6730	0.618211
125ng	23075.8	12510.4	8487.44	0.542145
125ng	53143.3	5580.54	1545.5	0.105009
125ng	3836.75	5406	744.25	1.40901
125ng	43088	54742.3	10146	1.27048
187.5ng	19058	14438.2	17806	0.757595
187.5ng	3972.56	5854.89	7247.78	1.47383
187.5ng	12261.4	8734.21	13862	0.712335
187.5ng	6626.38	10822.6	11909.5	1.63326
187.5ng	19188.8	22969.2	13002.5	1.19702
187.5ng	25842	35520	25243	1.37451
187.5ng	24804	8262	25478	0.333091
187.5ng	18917	9487	29104	0.501507
187.5ng	46852	15387	41099	0.328417
187.5ng	9050.5	11263.5	23104	1.24452
187.5ng	17436.5	13948.5	9603.5	0.79996
187.5ng	18602.9	12228.5	22298.2	0.657344
187.5ng	17566.3	15574	10019	0.886582
187.5ng	13761.9	19725.6	8389.14	1.43335
187.5ng	19862.5	26669	13443	1.34268
187.5ng	33242.2	20036.8	10261.4	0.602752
187.5ng	20949.2	18465	36438.2	0.881419
187.5ng	21822.8	22434.8	16668.8	1.02804
187.5ng	22141	14113.1	26474.4	0.637421
187.5ng	14476.5	16045.8	10827.8	1.1084
187.5ng	19249.7	13812.2	31655	0.71753
187.5ng	4913	3529.6	10965	0.718421
187.5ng	12694.6	37524.5	8676.21	2.95593
187.5ng	26689.5	26438.2	35449.5	0.990586
187.5ng	15976.3	16850	49420	1.05469
187.5ng	64124	27564.8	25945.5	0.429866
187.5ng	5961.99	19794.4	7205.03	3.32011
187.5ng	9515.7	47029.2	20445.7	4.94227
187.5ng	36800	35525	33814	0.965353
187.5ng	11906.3	36770	13972.3	3.08827
187.5ng	17243	12778.5	24038	0.741083
187.5ng	17071	14088.2	27165.8	0.825274
187.5ng	40469.6	41390.8	26486.8	1.02276
187.5ng	4915.17	8459.17	18666.4	1.72103
187.5ng	11219.5	6762	21445.5	0.602701
187.5ng	42496.7	32670.6	43599.7	0.768779
187.5ng	15866.2	24373	18059.2	1.53616
187.5ng	17619	19692	35924	1.11766
187.5ng	26713.6	38149.8	14790.5	1.42811
187.5ng	7233	13083.5	26199.5	1.80886
187.5ng	38160.5	16018	9292.5	0.419753
187.5ng	21387.5	20749.3	21353.3	0.970161
187.5ng	28248.3	19344.7	11090.7	0.684807
187.5ng	15338.7	14572.3	4361.85	0.95003
187.5ng	56976.6	6484.95	3123.75	0.113818
187.5ng	24394.9	21522.6	4601.23	0.882259
187.5ng	1965.59	5835.35	8847.94	2.96876
187.5ng	3527.86	9417.14	7663	2.66937
187.5ng	1647.5	3672.04	5175.24	2.22886
187.5ng	2104.57	4701.57	2691.95	2.23398
250ng	36249.5	27419	18734.5	0.756397
250ng	28547.5	22264	17638.5	0.779893
250ng	15986	24153.3	13404.7	1.51091
250ng	30345	23156.5	22637	0.763109
250ng	25137	23791.8	24054.4	0.946486
250ng	33725	37307.7	24008.3	1.10623
250ng	13215	14850	15726.3	1.12372
250ng	22050	31991	37342	1.45084
250ng	24679	37160.7	18585.7	1.50576
250ng	26712.5	32093.5	17364	1.20144
250ng	13407.6	26095	21522	1.94628
250ng	32391.7	44507.3	23042	1.37404
250ng	9731	23380.2	14280.2	2.40266
250ng	34274	24085	30708	0.702719
250ng	19119	20938	31060	1.09514
250ng	31262	36627.5	13063	1.17163
250ng	13440.2	22014.8	15347.6	1.63799
250ng	15620.8	23484.2	15574.5	1.5034
250ng	21190.9	23484	16969.3	1.10821
250ng	25939.5	33532	40509	1.2927
250ng	33700.5	47067.5	9217.5	1.39664
250ng	32683.1	23142.8	7019.35	0.708097
250ng	22827.2	29714.2	5793.25	1.3017
250ng	18990.9	28448.9	6403.95	1.49803
250ng	17654.4	23921.4	7897.8	1.35498
250ng	18364.3	31314.6	8609.14	1.70519
250ng	7038.17	31615	6503.79	4.49193
250ng	37927.8	57723.2	3733.5	1.52193
250ng	7082.94	12634.3	3811.17	1.78377
250ng	14514.6	17328.6	10364.8	1.19387
250ng	24375.1	23248.3	15502.6	0.953771
250ng	35651.4	42729.6	28179.4	1.19854
250ng	9912.43	12996.4	28804.1	1.31112
250ng	36021.7	16397.3	12057	0.455208
250ng	4191	4821.83	26985.2	1.15052
250ng	9482.88	13696.4	13564.9	1.44433
250ng	26781	33836	11916.7	1.26343
250ng	44290.3	20421.2	37645.5	0.461075
250ng	31575.7	23403.2	22354.5	0.741177
250ng	44571	28713	19169	0.644208
250ng	37052.2	32341.3	12980.7	0.872859
250ng	35656.7	20328.4	19091.5	0.570113
250ng	59360.9	21039.6	21471.6	0.354435
250ng	36543	32932.7	21172.2	0.901202
250ng	12932	24042.5	16430	1.85915
250ng	1712.92	6745.23	12215.5	3.93785
250ng	8106.75	17441.2	26855.8	2.15145
250ng	36043.4	27561.3	22164.9	0.764671
250ng	3264.52	18084.2	2413.98	5.53963
250ng	31039.3	23982.5	38002.5	0.77265

[truncated: 19 more sheets: Fig S1, Fig S2, Fig S3a, Fig S3b, Fig S3d, Fig S4a, Fig S5a, Fig S6a, Fig S8b, Fig S8c, Fig S9b, Fig S10b, Fig S11b, Fig S12a, Fig S12b, Fig S12d, Fig S13, Fig S16a, Fig S16b]
